# Supplementary material for: Epigenetic conflict on a degenerating Y chromosome increases mutational burden in Drosophila males
Source: Nat Commun. 2020 Nov 2;11:5537. doi: 10.1038/s41467-020-19134-9 (PMC7608633; doi:10.1038/s41467-020-19134-9)
Supplement: Supplementary file 5 — Supplementary Data 1-4 [file 41467_2020_19134_MOESM5_ESM.xlsx]

## Sheet: Supplementary Data 1
Supplementary Data 1. DNA-seq and RNA-seq summary
File name	Type	Sex	Species	No. of reads	Mapped to genome	Mapped to TEs	Source
Dmir.female.stage10.0.replicate1.fq1.gz	RNA-seq	F	D. miranda	38082263	37118672	443172	Lott. et al 2014
Dmir.female.stage10.0.replicate2.fq1.gz	RNA-seq	M	D. miranda	27167908	26557219	834474	Lott. et al 2014
Dmir.female.stage12.0.replicate1.fq1.gz	RNA-seq	F	D. miranda	49157046	47656181	340739	Lott. et al 2014
Dmir.female.stage12.0.replicate3.fq1.gz	RNA-seq	F	D. miranda	29581325	28842889	265970	Lott. et al 2014
Dmir.female.stage2.0.replicate1.fq1.gz	RNA-seq	F	D. miranda	32841822	32092442	137686	Lott. et al 2014
Dmir.female.stage2.0.replicate2.fq1.gz	RNA-seq	F	D. miranda	21865140	21401101	93619	Lott. et al 2014
Dmir.female.stage2.0.replicate3.fq1.gz	RNA-seq	F	D. miranda	49800534	48392657	208288	Lott. et al 2014
Dmir.female.stage4.0.replicate1.fq1.gz	RNA-seq	F	D. miranda	25407901	24683455	122400	Lott. et al 2014
Dmir.female.stage4.0.replicate2.fq1.gz	RNA-seq	F	D. miranda	38127261	37091377	182894	Lott. et al 2014
Dmir.female.stage4.0.replicate3.fq1.gz	RNA-seq	F	D. miranda	33350890	32528762	145290	Lott. et al 2014
Dmir.female.stage5.5.replicate1.fq1.gz	RNA-seq	F	D. miranda	35877383	35025260	286910	Lott. et al 2014
Dmir.female.stage5.5.replicate3.fq1.gz	RNA-seq	F	D. miranda	38621442	36966678	309467	Lott. et al 2014
Dmir.female.stage5.9.replicate1.fq1.gz	RNA-seq	F	D. miranda	31452633	30326568	252196	Lott. et al 2014
Dmir.female.stage5.9.replicate2.fq1.gz	RNA-seq	F	D. miranda	41326639	39946394	318838	Lott. et al 2014
Dmir.female.stage5.9.replicate3.fq1.gz	RNA-seq	F	D. miranda	34514880	33514465	310588	Lott. et al 2014
Dmir.female.stage7.0.replicate1.fq1.gz	RNA-seq	F	D. miranda	17028358	16629771	156223	Lott. et al 2014
Dmir.female.stage7.0.replicate2.fq1.gz	RNA-seq	F	D. miranda	47964612	46540767	397183	Lott. et al 2014
Dmir.female.stage8.9.replicate1.fq1.gz	RNA-seq	F	D. miranda	33054997	32068727	331662	Lott. et al 2014
Dmir.female.stage8.9.replicate2.fq1.gz	RNA-seq	F	D. miranda	37324208	36027480	421427	Lott. et al 2014
Dmir.female.stage8.9.replicate3.fq1.gz	RNA-seq	F	D. miranda	29983048	29268192	281364	Lott. et al 2014
Dmir.male.stage10.0.replicate1.fq1.gz	RNA-seq	M	D. miranda	28170523	27485464	663247	Lott. et al 2014
Dmir.male.stage10.0.replicate2.fq1.gz	RNA-seq	M	D. miranda	35710580	34716762	840418	Lott. et al 2014
Dmir.male.stage10.0.replicate3.fq1.gz	RNA-seq	M	D. miranda	39229640	37889057	899204	Lott. et al 2014
Dmir.male.stage12.0.replicate1.fq1.gz	RNA-seq	M	D. miranda	36061017	34049544	649771	Lott. et al 2014
Dmir.male.stage12.0.replicate2.fq1.gz	RNA-seq	M	D. miranda	36067282	34941493	891675	Lott. et al 2014
Dmir.male.stage12.0.replicate3.fq1.gz	RNA-seq	M	D. miranda	26100825	25495647	452997	Lott. et al 2014
Dmir.male.stage2.0.replicate1.fq1.gz	RNA-seq	M	D. miranda	39169700	38166005	154759	Lott. et al 2014
Dmir.male.stage2.0.replicate2.fq1.gz	RNA-seq	M	D. miranda	34133590	33426711	148288	Lott. et al 2014
Dmir.male.stage2.0.replicate3.fq1.gz	RNA-seq	M	D. miranda	29606897	28800958	124971	Lott. et al 2014
Dmir.male.stage4.0.replicate1.fq1.gz	RNA-seq	M	D. miranda	32110507	31250945	150459	Lott. et al 2014
Dmir.male.stage4.0.replicate2.fq1.gz	RNA-seq	M	D. miranda	35294615	34404625	177954	Lott. et al 2014
Dmir.male.stage4.0.replicate3.fq1.gz	RNA-seq	M	D. miranda	23071844	22504483	124877	Lott. et al 2014
Dmir.male.stage5.5.replicate1.fq1.gz	RNA-seq	M	D. miranda	26802291	26154874	329892	Lott. et al 2014
Dmir.male.stage5.5.replicate2.fq1.gz	RNA-seq	M	D. miranda	33813765	32927278	401026	Lott. et al 2014
Dmir.male.stage5.5.replicate3.fq1.gz	RNA-seq	M	D. miranda	40343050	38618973	436806	Lott. et al 2014
Dmir.male.stage5.9.replicate1.fq1.gz	RNA-seq	M	D. miranda	32087272	31142308	502407	Lott. et al 2014
Dmir.male.stage5.9.replicate2.fq1.gz	RNA-seq	M	D. miranda	38278316	37043583	698687	Lott. et al 2014
Dmir.male.stage5.9.replicate3.fq1.gz	RNA-seq	M	D. miranda	66210151	64234556	591394	Lott. et al 2014
Dmir.male.stage7.0.replicate1.fq1.gz	RNA-seq	M	D. miranda	31113497	30355402	515828	Lott. et al 2014
Dmir.male.stage7.0.replicate2.fq1.gz	RNA-seq	M	D. miranda	23200301	22732107	466177	Lott. et al 2014
Dmir.male.stage7.0.replicate3.fq1.gz	RNA-seq	M	D. miranda	35600438	34618472	705402	Lott. et al 2014
Dmir.male.stage8.9.replicate1.fq1.gz	RNA-seq	M	D. miranda	23764995	23188831	532943	Lott. et al 2014
Dmir.male.stage8.9.replicate2.fq1.gz	RNA-seq	M	D. miranda	40847022	39486015	773546	Lott. et al 2014
Dmir_female_MSH22_gDNAseq_WT_whole_1.fq1.gz	DNA-seq	F	D. miranda	20214254	18253216	3391524	Mahajan et al 2018
Dmir_male_MSH22_gDNAseq_WT_whole_1.fq1.gz	DNA-seq	M	D. miranda	22081145	19112545	5973576	Mahajan et al 2018
Dpse.female.stage10.0.replicate1.fq1.gz	RNA-seq	F	D. pseudoobscura	31875925	30980813	354076	Lott. et al 2014
Dpse.female.stage10.0.replicate2.fq1.gz	RNA-seq	F	D. pseudoobscura	42394065	41218901	402678	Lott. et al 2014
Dpse.female.stage10.0.replicate3.fq1.gz	RNA-seq	F	D. pseudoobscura	30282800	29332358	444793	Lott. et al 2014
Dpse.female.stage12.0.replicate1.fq1.gz	RNA-seq	F	D. pseudoobscura	41000309	39772005	394970	Lott. et al 2014
Dpse.female.stage12.0.replicate2.fq1.gz	RNA-seq	F	D. pseudoobscura	22934102	22304385	160829	Lott. et al 2014
Dpse.female.stage12.0.replicate3.fq1.gz	RNA-seq	F	D. pseudoobscura	28009753	27125298	226414	Lott. et al 2014
Dpse.female.stage2.0.replicate1.fq1.gz	RNA-seq	F	D. pseudoobscura	25527216	24624885	83899	Lott. et al 2014
Dpse.female.stage2.0.replicate2.fq1.gz	RNA-seq	F	D. pseudoobscura	28984648	28310081	102454	Lott. et al 2014
Dpse.female.stage2.0.replicate3.fq1.gz	RNA-seq	F	D. pseudoobscura	28497896	27694269	97651	Lott. et al 2014
Dpse.female.stage4.0.replicate1.fq1.gz	RNA-seq	F	D. pseudoobscura	32980934	32136838	142673	Lott. et al 2014
Dpse.female.stage4.0.replicate2.fq1.gz	RNA-seq	F	D. pseudoobscura	31856955	31000069	147997	Lott. et al 2014
Dpse.female.stage4.0.replicate3.fq1.gz	RNA-seq	F	D. pseudoobscura	33319681	32454339	153567	Lott. et al 2014
Dpse.female.stage5.5.replicate2.fq1.gz	RNA-seq	F	D. pseudoobscura	28927488	28196740	222599	Lott. et al 2014
Dpse.female.stage5.5.replicate3.fq1.gz	RNA-seq	F	D. pseudoobscura	23846399	23108446	197075	Lott. et al 2014
Dpse.female.stage5.9.replicate1.fq1.gz	RNA-seq	F	D. pseudoobscura	34730308	33741288	285424	Lott. et al 2014
Dpse.female.stage5.9.replicate2.fq1.gz	RNA-seq	F	D. pseudoobscura	28262410	27483670	234079	Lott. et al 2014
Dpse.female.stage5.9.replicate3.fq1.gz	RNA-seq	F	D. pseudoobscura	33675681	32626198	293659	Lott. et al 2014
Dpse.female.stage7.0.replicate1.fq1.gz	RNA-seq	F	D. pseudoobscura	39956227	38598727	359789	Lott. et al 2014
Dpse.female.stage7.0.replicate2.fq1.gz	RNA-seq	F	D. pseudoobscura	34656373	33749960	355162	Lott. et al 2014
Dpse.female.stage7.0.replicate3.fq1.gz	RNA-seq	F	D. pseudoobscura	54972345	53163477	513640	Lott. et al 2014
Dpse.female.stage8.9.replicate1.fq1.gz	RNA-seq	F	D. pseudoobscura	33790237	32667489	324705	Lott. et al 2014
Dpse.female.stage8.9.replicate2.fq1.gz	RNA-seq	F	D. pseudoobscura	30468819	29592561	286844	Lott. et al 2014
Dpse.male.stage10.0.replicate1.fq1.gz	RNA-seq	M	D. pseudoobscura	38404173	37281903	679755	Lott. et al 2014
Dpse.male.stage10.0.replicate2.fq1.gz	RNA-seq	M	D. pseudoobscura	29295430	28496240	531262	Lott. et al 2014
Dpse.male.stage10.0.replicate3.fq1.gz	RNA-seq	M	D. pseudoobscura	35259194	34194559	488735	Lott. et al 2014
Dpse.male.stage12.0.replicate1.fq1.gz	RNA-seq	M	D. pseudoobscura	32237418	31117187	280485	Lott. et al 2014
Dpse.male.stage12.0.replicate2.fq1.gz	RNA-seq	M	D. pseudoobscura	38738235	37466867	400794	Lott. et al 2014
Dpse.male.stage12.0.replicate3.fq1.gz	RNA-seq	M	D. pseudoobscura	23913250	23264671	218175	Lott. et al 2014
Dpse.male.stage2.0.replicate1.fq1.gz	RNA-seq	M	D. pseudoobscura	38321661	37290398	142555	Lott. et al 2014
Dpse.male.stage2.0.replicate2.fq1.gz	RNA-seq	M	D. pseudoobscura	29721683	29031072	149567	Lott. et al 2014
Dpse.male.stage2.0.replicate3.fq1.gz	RNA-seq	M	D. pseudoobscura	32408656	31468456	117056	Lott. et al 2014
Dpse.male.stage4.0.replicate1.fq1.gz	RNA-seq	M	D. pseudoobscura	39736548	38401847	167538	Lott. et al 2014
Dpse.male.stage4.0.replicate2.fq1.gz	RNA-seq	M	D. pseudoobscura	26920684	24798867	186437	Lott. et al 2014
Dpse.male.stage4.0.replicate3.fq1.gz	RNA-seq	M	D. pseudoobscura	30253493	29428028	131567	Lott. et al 2014
Dpse.male.stage5.5.replicate1.fq1.gz	RNA-seq	M	D. pseudoobscura	21800361	21303790	305652	Lott. et al 2014
Dpse.male.stage5.5.replicate2.fq1.gz	RNA-seq	M	D. pseudoobscura	36495405	35598493	457354	Lott. et al 2014
Dpse.male.stage5.5.replicate3.fq1.gz	RNA-seq	M	D. pseudoobscura	33942970	32899225	377500	Lott. et al 2014
Dpse.male.stage5.9.replicate1.fq1.gz	RNA-seq	M	D. pseudoobscura	36234441	35084638	427236	Lott. et al 2014
Dpse.male.stage5.9.replicate2.fq1.gz	RNA-seq	M	D. pseudoobscura	20715829	19971568	330404	Lott. et al 2014
Dpse.male.stage5.9.replicate3.fq1.gz	RNA-seq	M	D. pseudoobscura	48513862	47129859	597671	Lott. et al 2014
Dpse.male.stage7.0.replicate1.fq1.gz	RNA-seq	M	D. pseudoobscura	33120613	32187793	451211	Lott. et al 2014
Dpse.male.stage7.0.replicate2.fq1.gz	RNA-seq	M	D. pseudoobscura	37473041	36281497	603656	Lott. et al 2014
Dpse.male.stage7.0.replicate3.fq1.gz	RNA-seq	M	D. pseudoobscura	31256625	30295338	385010	Lott. et al 2014
Dpse.male.stage8.9.replicate1.fq1.gz	RNA-seq	M	D. pseudoobscura	29409628	28484837	475887	Lott. et al 2014
Dpse.male.stage8.9.replicate2.fq1.gz	RNA-seq	M	D. pseudoobscura	30891956	29932426	393471	Lott. et al 2014
Dpse.male.stage8.9.replicate3.fq1.gz	RNA-seq	M	D. pseudoobscura	27959682	27275714	424460	Lott. et al 2014
Dpse_gDNA_Laurens_data_F_R1.fastq.gz*	DNA-seq	F	D. pseudoobscura	182595136	180493513	22064926	this paper
Dpse_gDNA_Laurens_data_M_R1.fastq.gz*	DNA-seq	M	D. pseudoobscura	158422981	157180922	24497621	this paper
*Combined inputs from all female ChIP-seq samples

## Sheet: Supplementary Data 2
Supplementary Data 2. ChIP-seq library and mapping summary
Sample information						ChIP library statistics							Input library statistics
ChIP ID	Input ID	species	Stage	Sex		Auto. coverage	Sample reads	Spike-in reads	Unmapped	Ambiguous	Total		Auto. coverage	Sample reads	Spike-in reads	Unmapped	Ambiguous	Total
pADme3	pADin	pse	5	F		12.8559	30309095	27730778	1610386	47115	59697374		23.9881	40662998	14051402	185796	37755	54937951
pAFme3	pAFin	pse	5	F		10.0439	25463727	11282527	479046	60323	37285623		21.7629	36047374	12395044	123212	65682	48631312
pAJme3	pAJin	pse	5	F		18.5547	31504808	16764352	1299786	42744	49611690		15.4795	26640080	26665894	396014	52355	53754343
pARme3	pARin	pse	5	F		1.14899	7468787	4005478	43267376	68326	54809967		18.5547	31504808	16764352	1299786	42744	49611690
pAUme3	pAUin	pse	5	F		18.1945	36074223	10772493	345528	36689	47228933		27.1818	45529149	6978105	548742	36882	53092878
pAVme3	pAVin	pse	5	F		12.2487	27689415	28878197	391608	84999	57044219		26.6892	45004628	14986935	137132	81647	60210342
pXme3	pXin	pse	5	F		7.70603	20466475	26947656	1721708	100166	49236005		20.1555	33615800	15546425	300190	45928	49508343
pAAme3	pAAin	pse	5	M		9.71031	21739135	15047226	621904	28059	37436324		20.4574	30217064	14573955	3029198	125970	47946187
pABme3	pABin	pse	5	M		20.5384	34898043	22927263	1162424	48601	59036331		99.2407	145712046	90768796	442664	254881	237178387
pACme3	pACin	pse	5	M		16.8194	31301685	25399569	746432	53264	57500950		25.1255	36842914	14482310	109752	42670	51477646
pAEme3	pAEin	pse	5	M		18.6164	53700553	8498898	492504	25186	62717141		26.1029	39406517	12254608	76474	47932	51785531
pAGme3	pAGin	pse	5	M		5.18018	20400919	17425143	1581792	154916	39562770		21.6149	31921157	17649049	233304	98651	49902161
pAHme3	pAHin	pse	5	M		12.4555	34997603	15836696	1399290	94806	52328395		16.758	24693442	8766293	73174	38209	33571118
pAQme3	pAQin	pse	5	M		11.3707	21158229	26793089	1661294	70173	49682785		20.1259	30177628	19562073	343914	35090	50118705
pAWme3	pAWin	pse	5	M		16.8345	29935113	25963544	532654	65662	56496973		36.9189	54288387	15553473	115642	81131	70038633
pAXme3	pAXin	pse	5	M		24.2108	40820508	22577054	495304	63181	63956047		28.5572	41742560	19061790	197962	58651	61060963
pYme3	pYin	pse	5	M		12.9998	29789066	19267406	772756	58226	49887454		25.0216	36221047	13510828	151232	37869	49920976
pZme3	pZin	pse	5	M		9.50641	22619164	23631454	2268090	103561	48622269		19.5126	28542194	10864614	114634	25373	39546815
pANme3	pANin	pse	7	F		13.1345	39633596	12231370	925452	36602	52827020		21.2509	35870205	12243308	2280604	46429	50440546
pAPme3	pAPin	pse	7	F		13.3839	31203597	7359183	10744758	24947	49332485		19.6347	32742880	13290027	908706	25776	46967389
pATme3	pATin	pse	7	F		14.2932	38565355	5649737	484722	24540	44724354		23.5345	40004964	7525863	489144	14006	48033977
pAme3	pAin	pse	7	F		8.41491	23996956	17566119	3143858	62784	44769717		21.0673	35727079	20808004	616476	135858	57287417
pBme3	pBin	pse	7	F		9.39376	35039008	13206714	1610824	59367	49915913		24.196	40725645	17303583	494628	88166	58612022
pCme3	pCin	pse	7	F		8.15734	28912632	9682095	952892	56633	39604252		12.9589	21872877	9614615	279544	64396	31831432
pDme3	pDin	pse	7	F		7.7572	17823303	12401465	2896186	61183	33182137		10.2602	17231805	11998890	316350	59691	29606736
pEme3	pEin	pse	7	F		15.6509	50311723	12879736	9391012	45027	72627498		21.4953	36024763	12393224	268644	80105	48766736
pGme3	pGin	pse	7	F		9.85179	34041543	8722044	2433734	24115	45221436		22.7388	37341838	11335060	199120	61322	48937340
pHme3	pHin	pse	7	F		10.2309	41487332	11144353	4751816	27940	57411441		37.0598	62493610	24522092	304560	114473	87434735
pOme3	pOin	pse	7	F		15.3248	43561207	6623751	2035582	25721	52246261		32.3336	55171644	11067650	1799698	219648	68258640
pAMme3	pAMin	pse	7	M		12.7576	42383995	8827885	2931700	48327	54191907		38.163	58355466	18476843	371818	113605	77317732
pAOme3	pAOin	pse	7	M		10.6184	40713394	12073974	808862	36449	53632679		23.0084	34408627	13739713	1011200	41771	49201311
pASme3	pASin	pse	7	M		18.7231	51981397	6265096	6714830	70487	65031810		26.5623	39914274	7100279	1254762	24834	48294149
pFme3	pFin	pse	7	M		8.47296	31231256	8627446	3553388	28099	43440189		35.4702	52986610	24952930	284978	126356	78350874
pMme3	pMin	pse	7	M		20.536	47165815	6412649	1779324	34697	55392485		33.1687	50043080	12960730	726100	131432	63861342
pNme3	pNin	pse	7	M		16.8328	40273867	5269856	10333740	28748	55906211		38.5646	58216468	13123487	536052	118155	71994162
DBCC026A5	DBCC026A6	mir	4	F		1.00848	2581279	6319932	3032300	14671	11948182		3.42118	6583731	5057569	61050	8842	11711192
DBCC026A7	DBCC026A8	mir	4	F		4.26216	10156787	25905040	9777180	79186	45918193		4.26144	8164630	5405407	120580	8578	13699195
DBCC026A9	DBCC026A10	mir	4	F		6.14934	13514733	22709633	16309516	77350	52611232		3.82154	7540365	5964353	158454	10271	13673443
DBCC026A11	DBCC026A12	mir	4	M		0.83088	2564358	6876204	3058562	33441	12532565		3.25322	6422461	5819050	490848	9895	12742254
DBCC031A	DBCC031B	mir	4	M		6.03872	20879189	10655306	7371876	53159	38959530		19.0714	37583435	6727813	606632	39848	44957728
DBCC031C	DBCC031D	mir	4	F		3.87616	14266244	16473210	9546592	68719	40354765		18.8204	36075450	14889262	720084	94184	51778980
DBCC031E	DBCC031F	mir	4	F		6.97224	21890206	7022801	12846070	27514	41786591		16.4734	31436239	5233582	694422	15573	37379816
DBCC031G	DBCC031H	mir	4	F		5.78546	15382632	15818530	4111010	62751	35374923		22.1216	42030312	9168674	5036596	46467	56282049
DBCC031I	DBCC031J	mir	4	F		5.78464	14828404	11086392	8819980	47283	34782059		22.4008	42763473	15322007	4839022	104287	63028789
DBCC031K	DBCC031L	mir	4	M		4.80248	12694053	22048628	12120278	91678	46954637		12.7483	25499931	16043411	1932150	93275	43568767
DBCC020B	DBCC020C	mir	5	F		0.88614	2919606	1227739	986190	20182	5153717		13.6663	27293743	6256849	412984	62247	34025823
DBCC021M	DBCC021O	mir	5	F		1.3923	7464708	3188600	17816034	14325	28483667		24.2762	46381459	11026231	658876	43374	58109940
DBCC026C1	DBCC026C2	mir	5	F		4.26746	11740452	18171482	12074368	53878	42040180		3.47822	6711672	3977164	1189146	8530	11886512
DBCC026C5	DBCC026C6	mir	5	F		4.99856	14168896	15596225	9459436	49103	39273660		3.8982	7498341	2882711	162084	6357	10549493
DBCC026C9	DBCC026C10	mir	5	F		6.73954	20311226	22653072	16020946	67537	59052781		4.0916	7674514	3111385	37488	6219	10829606
DBCC026C13	DBCC026C14	mir	5	F		3.73764	10626338	23418353	10825132	65436	44935259		5.75058	11104289	4835298	71322	9052	16019961
DBCC029A	DBCC029B	mir	5	F		6.34064	22710144	10899453	2314340	27425	35951362		26.8075	50465519	5959602	321582	25628	56772331
DBCC029C	DBCC029D	mir	5	F		5.9877	18461206	14457047	1809834	37113	34765200		16.8984	32616299	10276612	252858	36334	43182103
DBCC029E	DBCC029F	mir	5	F		5.40894	17608712	13202924	4714484	34697	35560817		22.5796	41889533	4092185	122678	14672	46119068
DBCC029I	DBCC029J	mir	5	F		2.49934	7440203	23133464	2510526	81973	33166166		8.72746	16833820	13810683	373588	39381	31057472
DBCC029K	DBCC029L	mir	5	F		4.29316	11171338	20349744	2337802	69813	33928697		12.5844	24467677	11873530	462092	28949	36832248
DBCC029M	DBCC029N	mir	5	F		5.82432	12947717	19135450	8338842	55690	40477699		14.8791	28891077	11116579	7223508	31441	47262605
DBCC029O	DBCC029P	mir	5	F		2.44874	7219956	25904898	3936088	83117	37144059		15.3012	29137286	23358620	256518	47806	52800230
DBCC021P	DBCC021R	mir	5	M		8.38662	49142200	25066333	14152590	84198	88445321		18.1215	35391669	9011268	915060	38110	45356107
DBCC021S	DBCC021U	mir	5	M		8.52154	49650654	12743110	23149272	71110	85614146		15.1683	28786391	2415658	591930	19364	31813343
DBCC021V	DBCC021X	mir	5	M		0.5542	3456468	2061242	13875422	10968	19404100		7.56342	14896140	3441206	920020	15391	19272757
DBCC026C3	DBCC026C4	mir	5	M		0.6638	2980499	2647375	4453980	8650	10090504		4.2599	8256788	2350553	37262	5479	10650082
DBCC026C11	DBCC026C12	mir	5	M		0.4371	2499096	3143842	3614476	10147	9267561		4.99316	9580287	3126624	51408	7487	12765806
DBCC026C15	DBCC026C16	mir	5	M		1.24716	4012660	4045499	6523612	10462	14592233		7.71926	15276406	4081532	86750	8903	19453591
DBCC029G	DBCC029H	mir	5	M		4.41994	15945218	14247656	1016590	36326	31245790		19.3169	37375570	14180326	228216	51338	51835450
DBCC039A5	DBCC039B5	mir	5	M		4.89244	25864720	31099903	24799136	283984	82047743		10.7149	22232515	12574341	665952	111001	35583809
DBCC039A11	DBCC039B11	mir	5	M		4.27238	25350306	14397767	17407210	119709	57274992		19.1714	37793644	11241483	607804	125884	49768815
DBCC018B	DBCC018C	mir	7	F		7.9544	40510580	10623292	931386	73048	52138306		18.8294	36287284	10755355	192278	134625	47369542
DBCC018H	DBCC018I	mir	7	F		4.98288	35651644	12105377	1290704	43212	49090937		18.478	35285593	9834435	242002	110844	45472874
DBCC019G3	DBCC019A4	mir	7	F		4.40894	36060546	27428320	8150668	162382	71801916		10.7511	20180576	5582574	328580	14990	26106720
DBCC019B4	DBCC019D4	mir	7	F		4.23032	23109622	4467994	1470744	32658	29081018		10.0498	18726318	4251512	346882	10917	23335629
DBCC018E	DBCC018F	mir	7	M		7.85584	36640193	17348764	2739570	102098	56830625		18.187	35709069	17421810	390256	97777	53618912
DBCC018K	DBCC018L	mir	7	M		5.71518	35822616	7828537	517102	34842	44203097		19.4181	37851778	8668411	242192	54151	46816532
DBCC039A6	DBCC039B6	mir	7	M		4.9977	50903615	6409791	9545994	82483	66941883		23.5776	46249093	8145935	528098	95307	55018433
DBCC039A12	DBCC039B12	mir	7	M		6.50964	44710957	5667170	4611616	66640	55056383		24.8003	49743377	7905388	596306	107270	58352341

## Sheet: Supplementary Data 3
Supplementary Data 3. de novo TE insertion identification for each library
Input library ID	Species	Stage	Sex	Autos. Coverage	No. of junctions	No. of insertions	No. of de novo insertions
pADin	pse	5	F	23.9881	8558	138	5
pAFin	pse	5	F	21.7629	21212	463	24
pAJin	pse	5	F	15.4795	10183	242	9
pAKin	pse	5	F	17.7821	13774	263	16
pARin	pse	5	F	18.5547	3756	30	1
pAUin	pse	5	F	27.1818	23720	555	31
pAVin	pse	5	F	26.6892	24752	559	41
pXin	pse	5	F	20.1555	6241	180	4
pAAin	pse	5	M	20.4574	4484	32	4
pABin	pse	5	M	99.2407	16168	306	17
pACin	pse	5	M	25.1255	10671	226	4
pAEin	pse	5	M	26.1029	15098	299	11
pAGin	pse	5	M	21.6149	16949	292	18
pAHin	pse	5	M	16.758	9686	196	7
pAIin	pse	5	M	19.996	4287	66	0
pAQin	pse	5	M	20.1259	10770	196	6
pAWin	pse	5	M	36.9189	30559	582	58
pAXin	pse	5	M	28.5572	21505	448	23
pYin	pse	5	M	25.0216	16495	315	13
pZin	pse	5	M	19.5126	11201	277	4
pANin	pse	7	F	21.2509	9528	139	10
pAPin	pse	7	F	19.6347	6139	146	6
pATin	pse	7	F	23.5345	6031	150	1
pAin	pse	7	F	21.0673	25108	501	42
pBin	pse	7	F	24.196	20031	441	32
pCin	pse	7	F	12.9589	21146	374	29
pDin	pse	7	F	10.2602	13013	275	11
pEin	pse	7	F	21.4953	22274	506	35
pGin	pse	7	F	22.7388	19898	407	19
pHin	pse	7	F	37.0598	24176	574	29
pOin	pse	7	F	32.3336	48009	781	223
pAMin	pse	7	M	38.163	35265	609	91
pAOin	pse	7	M	23.0084	7235	81	3
pASin	pse	7	M	26.5623	5457	50	2
pFin	pse	7	M	35.4702	29573	609	59
pMin	pse	7	M	33.1687	33375	527	76
pNin	pse	7	M	38.5646	37220	601	90
DBCC026A6	mir	4	F	3.42118	30177	1656	33
DBCC026A8	mir	4	F	4.26144	36140	2158	42
DBCC026A10	mir	4	F	3.82154	39007	2111	62
DBCC031D	mir	4	F	18.8204	54747	3926	86
DBCC031F	mir	4	F	16.4734	51768	3903	78
DBCC031H	mir	4	F	22.1216	67218	5123	169
DBCC031J	mir	4	F	22.4008	66149	4972	179
DBCC039B4	mir	4	F	15.8725	39211	699	149
DBCC039B10	mir	4	F	16.0036	39021	425	147
DBCC026A12	mir	4	M	3.25322	31801	975	50
DBCC031B	mir	4	M	19.0714	80011	3798	289
DBCC031L	mir	4	M	12.7483	46251	1713	112
DBCC020C	mir	5	F	13.6663	54279	3302	102
DBCC021O	mir	5	F	24.2762	78272	5636	488
DBCC026C2	mir	5	F	3.47822	25718	1422	21
DBCC026C6	mir	5	F	3.8982	28094	1495	25
DBCC026C10	mir	5	F	4.0916	36481	2305	38
DBCC026C14	mir	5	F	5.75058	35669	2337	40
DBCC029B	mir	5	F	26.8075	75283	5212	260
DBCC029D	mir	5	F	16.8984	48967	3656	108
DBCC029F	mir	5	F	22.5796	61060	4672	180
DBCC029J	mir	5	F	8.72746	31847	1986	53
DBCC029L	mir	5	F	12.5844	32946	1857	58
DBCC029N	mir	5	F	14.8791	44194	2992	101
DBCC029P	mir	5	F	15.3012	59086	4743	129
DBCC021R	mir	5	M	18.1215	109253	5884	687
DBCC021U	mir	5	M	15.1683	123413	5992	814
DBCC021X	mir	5	M	7.56342	50258	2177	135
DBCC026C4	mir	5	M	4.2599	39063	1365	71
DBCC026C12	mir	5	M	4.99316	35563	2219	48
DBCC026C16	mir	5	M	7.71926	60340	2712	184
DBCC029H	mir	5	M	19.3169	78896	3759	315
DBCC039B5	mir	5	M	10.7149	29758	287	93
DBCC039B11	mir	5	M	19.1714	72957	1800	354
DBCC018C	mir	7	F	18.8294	72511	4038	214
DBCC018I	mir	7	F	18.478	78464	4670	324
DBCC019A4	mir	7	F	10.7511	50678	3738	66
DBCC019D4	mir	7	F	10.0498	43582	2508	50
DBCC018F	mir	7	M	18.187	87173	4621	423
DBCC018L	mir	7	M	19.4181	111028	5457	562
DBCC039B6	mir	7	M	23.5776	65076	1195	284
DBCC039B12	mir	7	M	24.8003	90990	2443	568

## Sheet: Supplementary Data 4
Supplementary Data 4. "de novo" gene insertion identification for each library
Input library ID	Species	Stage	Sex	Autos. Coverage	No. of junctions*	No. of insertions	No. of de novo insertions
DBCC026A6	mir	4	F	3.42118	4786	121	0
DBCC026A8	mir	4	F	4.26144	5683	175	0
DBCC026A10	mir	4	F	3.82154	5859	117	0
DBCC031D	mir	4	F	18.8204	9640	368	1
DBCC031F	mir	4	F	16.4734	9836	379	0
DBCC031H	mir	4	F	22.1216	11365	428	3
DBCC031J	mir	4	F	22.4008	11345	411	2
DBCC039B4	mir	4	F	15.8725	2289	40	0
DBCC039B10	mir	4	F	16.0036	1232	13	0
DBCC026A12	mir	4	M	3.25322	3709	75	0
DBCC031B	mir	4	M	19.0714	8683	279	1
DBCC031L	mir	4	M	12.7483	4772	151	0
DBCC020C	mir	5	F	13.6663	8732	341	2
DBCC021O	mir	5	F	24.2762	14368	498	3
DBCC026C2	mir	5	F	3.47822	4588	150	0
DBCC026C6	mir	5	F	3.8982	4632	167	0
DBCC026C10	mir	5	F	4.0916	5411	154	0
DBCC026C14	mir	5	F	5.75058	5951	255	0
DBCC029B	mir	5	F	26.8075	14735	483	3
DBCC029D	mir	5	F	16.8984	8469	322	0
DBCC029F	mir	5	F	22.5796	10956	370	4
DBCC029J	mir	5	F	8.72746	5482	198	0
DBCC029L	mir	5	F	12.5844	4762	110	0
DBCC029N	mir	5	F	14.8791	6940	230	0
DBCC029P	mir	5	F	15.3012	10659	398	3
DBCC021R	mir	5	M	18.1215	12506	355	0
DBCC021U	mir	5	M	15.1683	12108	303	1
DBCC021X	mir	5	M	7.56342	6284	204	0
DBCC026C4	mir	5	M	4.2599	4717	109	0
DBCC026C12	mir	5	M	4.99316	6488	178	0
DBCC026C16	mir	5	M	7.71926	6955	203	1
DBCC029H	mir	5	M	19.3169	8727	288	2
DBCC039B5	mir	5	M	10.7149	1350	14	0
DBCC039B11	mir	5	M	19.1714	4365	98	0
DBCC018C	mir	7	F	18.8294	10342	443	0
DBCC018I	mir	7	F	18.478	11493	468	0
DBCC019A4	mir	7	F	10.7511	8639	322	0
DBCC019D4	mir	7	F	10.0498	7303	279	1
DBCC018F	mir	7	M	18.187	9151	301	1
DBCC018L	mir	7	M	19.4181	11583	382	3
DBCC039B6	mir	7	M	23.5776	2960	59	0
DBCC039B12	mir	7	M	24.8003	5509	130	1
*Reads were mapped as single-ends to exonic sequences instead of the TE index. The genomic sequence is masked by both the TE index and the exonic sequences. Junction and insertion identification was done as according to Figure 5A and B.
