# Supplementary material for: Epigenetic conflict on a degenerating Y chromosome increases mutational burden in Drosophila males
Source: Nat Commun. 2020 Nov 2;11:5537. doi: 10.1038/s41467-020-19134-9 (PMC7608633; doi:10.1038/s41467-020-19134-9)
Supplement: Supplementary file 6 — Source data file [file 41467_2020_19134_MOESM6_ESM.xlsx]

## Sheet: Figure2
Normalized RNA-seq read counts at TEs for all plots in Figure 2 and Figure 3c-h
TE entries	pse_F_st2	pse_M_st2	pse_F_st4	pse_M_st4	pse_F_st5.5	pse_M_st5.5	pse_F_st5.9	pse_M_st5.9	pse_F_st7	pse_M_st7	pse_F_st8	pse_M_st8	pse_F_st10	pse_M_st10	pse_F_st12	pse_M_st12	mir_F_st2	mir_M_st2	mir_F_st4	mir_M_st4	mir_F_st5.5	mir_M_st5.5	mir_F_st5.9	mir_M_st5.9	mir_F_st7	mir_M_st7	mir_F_st8	mir_M_st8	mir_F_st10	mir_M_st10	mir_F_st12	mir_M_st12
Transib3_DP	3.67557	4.08746	4.43741	5.17991	2.92468	3.25358	2.7732	3.1478	3.58427	3.0715	3.65675	3.26768	4.14485	3.07708	2.89664	2.36058	3.39155	3.30824	6.81987	6.08037	5.26534	5.34459	4.58758	4.74895	3.01282	3.27188	3.1376	3.16966	3.30028	3.86846	3.64622	3.72342
hAT-1N_DP	4.50956	5.18322	5.24159	6.45121	4.95127	4.88599	5.23922	5.09734	5.70969	5.2899	5.93448	5.18986	5.50287	5.16704	5.05829	4.60132	8.03846	8.27561	8.02415	7.39196	5.27302	5.39131	4.8966	5.30919	4.56628	4.9762	4.63752	5.13669	4.73543	5.34778	4.87144	4.7819
hAT-1_DP	3.42999	3.82443	3.92283	5.14975	3.45574	4.16451	3.88385	4.13993	4.57253	4.39827	4.67578	4.4226	4.55296	4.67046	4.70857	4.64247	5.61545	5.90475	5.77541	5.26835	3.68115	4.28765	3.33108	4.37805	2.87254	3.96325	2.93942	3.9807	3.10005	4.14199	3.07734	3.6215
WORF_DMi	4.50956	4.44846	5.01495	5.11894	5.08925	5.72571	5.14658	5.77144	5.63807	5.45629	5.92295	5.6835	6.32814	5.84139	6.20114	5.84817	6.11796	6.21971	6.03892	6.00375	6.82276	8.25426	6.56475	7.93064	6.17995	7.9242	6.89483	8.04622	6.91937	8.46562	6.94898	7.79213
SPOCK_DMi	8.90789	9.14869	9.1011	9.15798	6.64372	8.49582	6.31583	8.31687	5.92924	7.50563	6.02521	7.44191	5.23692	6.72011	4.87505	5.32341	9.68695	9.8402	9.85275	9.48435	7.42304	7.80015	6.99106	7.18458	6.29323	6.58284	5.87592	6.4792	5.75375	6.95386	5.74386	6.41525
TRIM	1.87447	1.80735	1.80735	2.58496	1.88169	2.78603	2.28159	2.85915	2.48065	2.72033	2.70435	2.90515	2.8629	3.07161	2.79409	2.61178	3.84855	4.09686	3.94084	4.11548	3.49528	3.96583	3.47085	3.87651	2.73681	4.05482	3.31478	4.05359	3.32805	5.01497	3.04934	4.49082
Transib4_DP	0	0	0	0	0.0995357	0.0412227	0.049753	0	0.0529358	0	0	0.0339473	0	0.0187366	0	0.0127673	0.289507	0.152003	0.222392	0	0.0671142	0.540922	0.0473057	0.626463	0	0.742248	0	0.691766	0	0.3923	0.0840643	0.853015
TransibN5_DP	1.95936	1.11548	1.41504	1.66297	0.697073	0.85671	0.600782	0.725474	0.795707	0.523736	1.07435	1.03337	1.12028	0.98974	1.49073	1.15209	3.55015	4.18013	4.11548	3.87036	3.01442	4.05864	2.84273	3.91432	2.31829	3.28281	2.08109	3.2945	1.50069	3.21279	1.3057	2.4829
Gypsy9-I_Dpse	0.289507	0	0.222392	0.415037	0.68741	1.45723	0.567787	1.54604	1.13109	1.06937	1.26631	1.05861	1.62819	1.78092	1.27218	1.18954	0	0.378512	0.673772	0.688056	0.831684	3.24778	0.696768	3.28819	0.488887	4.07361	0.616233	4.33371	0.635236	4.17085	0.584402	3.95908
Gypsy9-LTR_Dpse	2.71272	2.45943	2.60486	2.16993	1.54699	1.43039	1.2513	1.33172	1.45949	1.09624	1.27397	1.51809	1.34316	1.23531	0.902156	0.924659	0.441838	0.606179	0.705715	0.712718	2.09653	2.77961	2.17016	2.84572	2.05063	3.15202	2.2458	3.53452	2.66941	3.41378	2.53138	3.2018
Gypsy5-I_Dpse	2.5025	3.5025	3.01495	3.44846	1.01862	2.03322	0.401658	1.84013	0.546619	1.82327	0.25763	1.73643	0.832775	1.234	0.392548	0.408862	3.48364	3.94121	3.3407	3.2437	2.50326	3.95975	2.7309	3.79399	1.46383	4.029	1.67085	4.03928	0.968973	4.41775	1.17434	3.81855
Gypsy5-LTR_Dpse	0	1	0.222392	0	0	0.889327	0.0895974	1.13013	0.205278	0.781356	0	0.680439	0.0799063	0.167086	0	0.0604722	3.42104	3.59163	3.46099	3.17437	1.7851	2.98846	1.69928	2.91541	0.986296	2.64264	0.658166	2.9749	0.489805	3.01412	0.52879	2.72184
Gypsy2-I_Dpse	3.11548	4.06609	4.03709	4.72792	8.36058	11.0355	8.76181	11.4734	7.91861	10.8641	7.9418	10.8359	5.16793	9.60805	4.2953	7.36105	3.37736	2.81079	3.40858	3.31792	3.56877	5.46447	3.23061	4.76176	2.79649	5.1994	3.34233	5.3447	3.42555	5.56133	2.49398	5.04533
Gypsy2-LTR_Dpse	0.152003	1.16993	0.938599	0.938599	4.19247	6.91228	4.59869	7.30647	3.83002	6.54882	3.83694	6.62159	1.65559	5.69205	0.922469	3.39516	0.76789	0.579609	0.716207	1.03953	0.657531	1.15222	0.876748	0.850552	0.292534	1.00593	0.797534	0.829929	0.820451	1.1978	0.675268	0.668887
Gypsy20-I_Dpse	2.44478	2.62449	2.8413	3.66297	3.80958	5.18819	3.67552	5.17624	3.16616	4.17736	2.85063	3.50871	1.56194	5.22854	1.45717	4.58692	0.552541	1.01594	1.58496	1.152	0.77259	4.14216	0.788958	4.16471	0.381307	3.85079	0.859388	3.60396	0.5115	4.13035	0.58272	3.34868
Gypsy20-LTR_Dpse	0	0	0	0.222392	0.139773	1.0479	0.665254	0.953275	0.268989	0.649396	0.245979	0.245057	0.0627057	1.36633	0.102615	1.36405	0	0	0	0	0	0.543835	0	0.393143	0	0.318011	0	0.488101	0	0.677045	0	0.570129
Gypsy24-I_Dpse	8.38466	8.83263	8.60022	8.53268	7.98367	7.9429	8.0182	8.09155	7.62184	7.86111	7.91357	7.65386	6.7936	6.9975	6.86251	7.01271	7.45818	7.61434	7.41393	6.99608	7.85654	9.20531	7.75366	9.26027	7.44837	9.55945	7.739	9.65047	7.55459	9.41715	6.49619	8.68985
Gypsy24-LTR_Dpse	5.4667	6.24793	6.19804	6.44984	6.04669	6.09255	6.23737	6.23891	5.91483	6.04574	6.09418	5.85946	4.75468	4.93264	4.78881	4.88072	2.86074	2.87556	2.44057	1.68806	4.88932	6.71055	4.85819	6.8962	4.38291	7.07457	4.73019	7.10041	4.4112	7.12895	3.27392	6.50815
Gypsy21-I_Dpse	3.30581	4.45396	4.27922	4.64866	8.78285	11.0247	8.63142	11.4447	7.78776	10.1762	8.10941	9.9468	6.17556	8.20222	5.03526	4.89832	3.06609	3.02975	3.44373	3.77259	6.50779	9.73051	6.4151	9.57874	6.5726	9.93594	6.53908	10.0426	5.5342	9.43228	3.70151	8.27166
Gypsy21-LTR_Dpse	3.05889	3.02975	3.53398	3.18322	5.68161	7.68213	5.42359	8.09752	4.61901	6.76462	4.67758	6.63684	3.1613	5.12647	2.11805	2.08508	1.69674	2.70044	1.65208	2.1788	3.22101	6.27199	2.99093	6.59703	3.12547	6.46829	3.20378	6.65061	2.46222	6.07696	1.62193	4.96198
Gypsy8-I_Dpse	9.11201	9.57001	8.84706	8.4023	6.70267	6.43448	6.18755	5.75771	5.502	6.08945	5.69183	5.57355	5.2146	5.63531	4.32496	4.93617	9.50978	9.28586	9.06919	8.83074	6.85735	6.70234	6.76071	5.66105	6.84512	6.42673	6.27913	6.51491	6.22759	6.52225	5.19988	6.08021
Gypsy8-LTR_Dpse	1.78427	1.9386	2.11548	2.71882	0.803782	4.4823	0.839368	4.03184	1.01484	4.06969	0.96608	3.76581	0.805309	3.29103	0.522911	1.71392	0.647698	0.688056	1.11548	1.47393	1.5921	3.84032	1.18775	4.19969	0.876672	3.97188	1.11647	4.24941	1.25277	3.64976	0.795783	3.32441
Gypsy6-I_Dpse	3.51658	3.32193	3.75489	4.1964	1.5943	2.76999	1.67393	2.76756	2.59263	3.08242	3.49637	3.47853	4.10391	3.51058	3.39844	2.78471	0.115477	0	0	0	0	0.0473057	0	0	0.0824622	0.0639469	0.0503839	0	0	0.0163018	0.0549665	0
Gypsy6-LTR_Dpse	0.736966	1.32193	1	1.32193	0.267192	1.4141	0.481391	1.55364	0.903422	1.52599	1.41504	1.57863	1.84482	1.59139	1.43901	1.0908	0	0	0	0.152003	0	0	0	0	0	0	0.0306968	0	0	0	0	0
Gypsy19-I_Dpse	1.73697	1	3.43741	2.8413	6.20626	7.95763	6.54394	8.01974	6.34073	7.47098	6.47235	7.05554	6.14304	6.30783	6.46323	5.77819	1.4285	1.5025	1.92057	1.92811	5.71245	5.62059	5.36393	5.69199	5.04742	6.043	5.08513	5.95019	3.64998	5.51404	2.28404	4.83754
Gypsy19-LTR_Dpse	0.63743	0.415037	2.05889	1.70044	2.42757	3.97197	2.54781	3.88728	2.37859	3.31411	2.85415	3.02495	2.20883	2.46899	2.50451	1.93596	0.0588937	0.0780025	0.131245	0.353637	2.01813	1.58402	1.91861	1.85536	1.58698	1.8277	1.60536	1.39053	0.654865	1.09258	0.349893	0.907432
Gypsy10-I_Dpse	1.91754	2.16993	2.39232	2.71882	1.56082	4.46336	1.35608	4.50718	1.43062	3.3448	1.87762	3.19465	1.38417	2.86168	1.78549	1.99062	2.13932	2.20163	3.24612	4.0625	2.61541	6.37385	2.09497	6.44905	2.15639	6.17424	2.34282	6.34962	1.99231	6.68419	2.07498	6.43893
Gypsy10-LTR_Dpse	2.32193	1.70044	2.11548	2.56478	0.192645	2.19007	0.377334	2.34774	0.317842	1.54691	0.732798	1.00856	0.486866	1.04991	1.003	0.909687	1.83794	1.87009	2.68182	3.15875	0.782608	4.45389	0.548544	4.03721	0.703235	3.80076	0.649592	3.82795	0.489805	4.47922	0.223632	4.31492
Gypsy3-I_Dpse	6.96065	7.28617	6.97346	7.29155	5.98738	6.62171	6.39703	6.67602	6.41151	6.9631	6.8739	7.21086	7.23189	7.05279	6.69612	6.5723	8.41049	8.62441	8.2956	7.86917	8.45547	8.36971	8.32795	8.55666	7.8907	9.02092	8.52627	9.26463	8.69815	10.1242	8.77122	9.5237
Gypsy3-LTR_Dpse	1.78427	1.58496	1.45943	1.58496	2.36318	2.82589	2.43993	2.71814	2.30639	3.36224	2.8487	3.60165	2.97627	3.69369	2.87598	3.03721	4.62871	4.73335	4.70834	4.44754	4.46896	4.36395	4.54257	4.56019	4.05519	5.30875	4.68493	5.64895	5.07841	6.18433	5.20494	6.19885
Gypsy12-I_Dpse	1.58496	1.87447	2.43741	2.5025	3.7877	5.49889	3.85465	5.60471	3.63144	4.66001	3.50352	4.50574	3.70467	4.08014	4.60748	4.02771	1.37851	1.7176	1.98272	1.18763	4.93243	7.71557	4.69545	7.22904	3.46521	7.18582	3.49708	6.88264	2.2783	6.16739	1.47196	5.77117
Gypsy12-LTR_Dpse	0.736966	0.415037	0.807355	1	1.5886	3.89407	2.21803	3.85439	1.59885	2.95357	1.57258	2.92119	1.74203	2.41364	2.76341	2.35533	0.712718	0.496832	0.63005	0.5025	3.35755	6.34524	3.15472	6.49192	2.25747	5.77067	2.19781	5.70215	1.2136	4.86742	0.721022	4.54869
Gypsy11-I_Dpse	1.35364	1.22239	5.63662	5.31288	3.94743	5.34882	3.22356	5.37239	2.86896	4.98281	2.5082	3.83322	0.949364	3.42344	0.928845	1.56792	0.611435	0.627088	3.89077	3.59163	3.33177	6.8253	2.75275	6.64957	2.12477	7.34905	2.29267	7.54061	1.74003	7.63151	2.32098	7.27264
Gypsy11-LTR_Dpse	0.530515	1.66297	1	1.11548	0.68741	1.70587	0.632813	1.69541	0.565774	1.77483	0.394078	1.0235	0.56298	1.45539	0.378029	0.6243	0.600904	1.00799	1.16227	1.16993	1.24249	3.93851	1.00688	4.21856	0.915754	4.26521	1.08064	4.448	1.01527	3.98059	0.856531	3.99937
Gypsy14-I_Dpse	1.35364	0.874469	1.87447	2.11548	3.65195	6.74822	3.37935	6.92312	4.42209	6.19713	4.19476	5.90983	3.15933	5.24052	2.72552	4.36016	0.282934	0.341037	0.607683	0.830075	1.77259	1.53703	2.11272	1.56264	1.80128	1.61338	1.32293	1.46028	1.44541	1.2468	0.223632	0.633771
Gypsy14-LTR_Dpse	4.45213	4.81592	3.66297	3.85798	3.28908	5.49908	3.07015	5.49419	3.49474	4.95479	3.1969	4.58555	3.17474	3.90578	2.61464	3.02379	4.86776	4.43741	3.98706	4.21809	2.49338	2.69455	2.89224	1.97978	2.92057	2.31269	2.36595	2.08636	2.53817	1.88863	2.24486	2.26229
Gypsy15-I_Dpse	0.917538	0.736966	0.736966	0.222392	1.08194	1.46908	1.67591	1.65948	1.62677	1.42349	2.18322	2.0469	1.85794	1.90505	0.865312	0.910089	0	0.353637	0.716207	0.353637	1.55751	2.73335	1.19562	2.9778	1.04182	3.57107	1.60046	3.49414	1.96897	4.38162	1.00956	3.4992
Gypsy15-LTR_Dpse	1.35364	2.27302	2.48113	2.22239	1.88761	2.54369	2.18265	2.18636	2.0344	2.06172	2.55891	2.69551	2.20709	2.26834	1.20877	1.06583	1.09686	1.50533	0.982722	1.38466	1.5821	3.73399	1.44099	4.11695	1.23318	4.33716	1.72393	4.40785	2.26559	5.47024	1.55405	4.74268
Gypsy16-I_Dpse	2.66297	2.98489	2.87447	2.75489	1.07306	1.42558	0.789191	1.45276	1.29786	1.19574	0.840011	1.14363	0.589569	1.48562	0.382976	0.461959	8.00522	8.39872	7.78775	7.0134	2.63766	4.08438	4.09198	4.35256	1.51881	4.01363	1.9112	4.45003	1.36427	4.03464	1.00517	3.11058
Gypsy16-LTR_Dpse	0	0.115477	0.321928	0.115477	0	0.0671142	0.049753	0.0659831	0	0.0687692	0	0.0806185	0	0.077049	0	0	4.23649	4.53329	4.21686	3.41128	0.0874628	0.698262	1.20934	0.289897	0.0418202	0.138305	0.0671954	0.136225	0.145851	0.574123	0	0.164666
Gypsy17-I_Dpse	2.53051	2.27302	4.02237	4.1224	4.09954	4.94716	4.12002	4.93721	4.07148	4.35323	3.62562	4.40336	4.08944	4.30572	3.45517	3.1325	1.76436	2.52774	4.22331	4.8357	4.87198	7.62181	4.61186	7.48209	3.73317	7.0697	3.73194	7.04219	3.52223	7.66931	3.69674	7.21914
Gypsy17-LTR_Dpse	0.530515	0.415037	1.11548	1.11548	0.91974	1.52141	0.726423	1.75329	1.00767	1.44041	0.813946	1.19057	0.78587	1.2347	0.707199	0.64785	0.222392	0.519374	0.131245	0.321928	0.967432	3.24986	0.694315	3.0946	0.584963	3.08293	0.30731	3.18777	0.278301	3.71322	0.512485	3.50646
Gypsy18-I_Dpse	2.22239	2.27302	2.32193	2.92283	3.30938	5.12093	3.32245	5.08047	4.07847	4.40045	3.41048	4.25681	2.46554	3.59226	2.20118	1.9705	1.77727	2.02385	1.56188	1.30581	4.45904	3.99814	4.21467	3.40854	3.43554	3.84911	3.58246	3.41357	3.3791	4.67065	2.81346	3.76847
Gypsy18-LTR_Dpse	0.530515	0.222392	0.415037	1.11548	0.165059	0.241187	0.292682	0.356545	0.1155	0.3519	0.445917	0.456198	0.208062	0.197101	0.121334	0.172142	0	0.415037	0	0.152003	0.154577	0.0473057	0.0473057	0.0601704	0.119203	0	0.0280144	0	0.0892673	0.0496164	0	0.0507805
Gypsy13-I_Dpse	1.078	1.9386	2.02975	2.36923	4.11476	4.85108	4.12937	4.72242	4.25603	4.52993	4.63281	4.56205	4.25127	4.37678	3.34787	2.99743	8.98876	9.08568	8.49371	10.0526	6.02402	7.74819	6.75832	6.51883	3.89288	5.29765	2.84386	5.38309	1.83773	6.30627	1.58608	5.27112
Gypsy13-LTR_Dpse	0.289507	0	0	0	1.60768	1.89804	1.67188	1.79226	1.52041	1.89922	1.87447	1.67247	1.57272	1.52611	0.856568	0.997365	5.05974	5.04561	4.32707	6.10998	2.24702	3.60032	2.76698	2.31684	1.18333	1.08855	0.915654	1.22306	0.445411	1.48308	0.147907	1.16323
Gypsy4-I_Dpse	1.152	1.5025	0.938599	1.45943	0.553392	0.60463	0.352789	0.718823	0.597786	0.307025	0.165809	0.188493	0.166503	0.200293	0.186297	0.356519	1.23947	1.09311	1.49033	0.584963	1.76123	2.0751	1.37247	1.34032	0.695769	1.37996	0.629367	0.931659	0.532874	1.21185	0.341184	1.229
Gypsy4-LTR_Dpse	0.415037	0.222392	1.05889	0.5025	1.09808	0.78812	0.668939	1.00103	0.605981	0.490787	0.730013	0.371753	0.527184	0.545368	0.620504	0.460324	0.552541	0.657894	1.71621	1.45943	1.51907	1.27944	1.09458	1.38686	0.76696	0.779476	0.943494	1.0686	0.937264	1.28516	0.511601	1.30508
Gypsy23-I_Dpse	1.078	1.58496	1.32193	2.05889	2.81203	3.16542	2.8644	3.28018	3.5488	3.31412	3.82834	3.58225	2.68442	2.99073	2.35046	2.05637	8.68045	8.78904	8.72589	8.42253	5.02698	5.0096	4.48808	4.24775	3.00114	4.24696	2.85651	4.07125	1.47883	4.02935	0.45172	3.17333
Gypsy23-LTR_Dpse	0.736966	0.415037	0.115477	0.736966	1.34301	1.53189	1.24498	1.41994	1.91434	1.15935	2.14714	2.0736	1.21536	1.54463	0.998417	0.944374	4.35755	4.63775	4.24431	3.27716	0.949757	2.02558	1.54604	1.68589	0.257467	2.121	0.69595	2.46665	0.352302	2.84615	0.134444	1.99096
Gypsy7-I_Dpse	4.31389	5.91886	5.64866	4.77698	2.87596	2.70337	2.21438	2.49998	1.802	1.17051	1.57258	1.62583	1.17724	1.89026	0.530419	0.688433	5.10678	5.11986	4.59566	3.70966	3.81439	3.49135	3.7246	3.12682	3.68049	3.93784	4.73518	4.12821	4.32039	4.87517	3.835	4.30467
Gypsy7-LTR_Dpse	1.078	2.41504	2.48113	1.45943	0.697073	0.445333	0.805024	0.475158	0.545139	0.279275	0.240119	0.575455	0.177155	0.483873	0.152053	0.141739	2.70598	3.20598	2.57058	2.22239	1.45631	1.84839	1.62646	1.3624	1.37314	1.60801	2.07022	1.77829	1.91302	2.52723	1.62838	2.01323
Gypsy22-I_Dpse	2.71272	3.18322	4.41504	4.20294	7.42636	8.91447	7.56296	9.16749	6.81383	8.13359	6.62496	8.10135	4.75393	6.66876	3.5484	4.56939	2.94278	3.38159	4.64523	4.13386	6.01813	8.65817	5.95054	8.44283	5.94773	8.43399	5.82756	7.89162	5.4857	7.02034	3.26706	6.49151
Gypsy22-LTR_Dpse	0	0	0.115477	0.222392	2.92694	3.53839	3.13574	3.65321	2.31773	2.52778	2.30986	2.44112	0.601426	0.970388	0.278089	0.516449	0.378512	0.180572	0.817136	0	1.46099	3.76293	1.13513	3.0395	1.28011	3.29837	1.26236	2.79695	1.01527	2.12809	0.248841	1.92884
Copia2-I_Dpse	1.78427	2.60486	2.8413	2.39232	4.94986	7.74339	5.38614	8.09234	5.01647	6.73248	5.11914	6.41791	3.85324	6.15603	3.5347	5.08839	6.11681	6.43657	6.05683	5.7534	6.31261	9.21913	5.77597	9.01788	4.45017	7.85201	4.74035	7.63027	4.74691	7.89155	5.68551	8.11545
Copia2-LTR_Dpse	1.22239	1.54432	1.8413	1.62449	2.56135	4.86964	2.78715	5.24371	2.55245	3.90186	2.44209	3.6681	1.39861	3.33322	1.16162	2.30695	3.57927	3.99095	3.74595	3.80305	3.41262	6.57326	2.85293	6.8489	1.99012	5.02974	1.91585	5.14028	2.03787	5.19144	3.29729	5.28046
BEL3-I_Dpse	5.38082	4.97346	4.23522	4.61471	6.10149	6.63615	5.96554	6.45545	7.56742	7.50495	7.71064	7.69003	6.68624	6.96323	5.79444	5.96906	1.29931	1.89185	2.23704	1.63743	1.88381	3.83715	1.70481	3.95838	2.38421	5.62808	3.75273	5.94164	4.48433	6.22924	2.43132	5.34298
BEL3-LTR_Dpse	2.58496	2.60486	1.80735	2.80735	2.19162	2.80577	1.82973	2.60617	3.13813	3.08361	3.13876	3.24368	2.48644	2.48564	1.82067	1.65075	1.20163	1.83458	1.12338	1.68806	0.782608	1.1812	0.430945	1.53098	0.586982	2.07345	0.927977	2.37842	1.2783	2.23782	0.416263	1.64723
BEL2-I_Dpse	3	2.9386	4.63421	4.54432	4.608	6.51859	4.47882	6.72868	4.84389	5.85299	5.19917	5.72267	5.71485	5.85414	5.1675	4.93023	2.28046	2.74416	4.97673	4.67557	6.45929	7.39639	5.64876	6.9062	4.5934	6.60784	4.62419	6.44722	5.33492	8.29835	5.09058	6.49303
BEL2-LTR_Dpse	0	0	0.222392	0.736966	0.517848	1.94404	0.817623	1.99483	0.717432	1.47488	1.10906	1.75041	0.875516	1.56965	0.892892	0.804876	0	0	0.222392	0.473931	0.826851	2.52651	0.582032	1.97966	0.336403	2.01476	0.525563	2.29546	1.06012	3.10412	0.354173	1.83843
Copia1-I_Dpse	1.68806	1.87447	2.62449	1.66297	3.98124	4.73753	3.81625	4.5907	2.77303	3.27365	2.69688	2.91469	1.41526	2.78075	1.09948	0.585819	1.28293	2.51937	1.44057	1.94902	7.33489	8.77061	7.17327	8.5559	6.1414	8.1261	5.96994	8.24437	5.16651	6.24251	2.89391	4.54442
Copia1-LTR_Dpse	0.530515	0.584963	0	0	1.25285	1.94715	1.02848	1.81588	0.497383	0.578789	0.584963	0.595975	0.132552	0.451609	0.073249	0.0458353	0.273018	0	0.237039	0.152003	3.54248	4.83195	3.27604	5.39483	2.63021	4.11935	2.47225	4.45879	2.05274	2.26203	0.761657	1.477
Gypsy-3_DPer-I	0.736966	2.05889	1	1	0.584963	0.926907	0.522853	0.853749	0.814987	0.877059	1.08092	0.830519	0.793748	2.49815	0.557322	0.794493	0.115477	0	2.60768	2.68806	2.57419	3.66475	2.42266	3.15247	1.43498	2.19023	1.58423	2.06581	1.23983	2.82569	0.482422	1.94247
Gypsy-3_DPer-LTR	1.78427	2.66297	1.80735	2.62449	0.952382	1.44253	1.03259	1.47585	0.835675	0.736364	1.00231	0.83617	1.18135	1.45951	0.882852	0.89335	0	0.353637	2.04231	1.5025	2.52655	3.21022	2.15141	3.29758	1.46603	3.04856	2.01917	2.99178	1.56435	2.96778	1.56891	2.23803
Gypsy-4_DPer-I	0.289507	0.736966	0.584963	0.736966	2.11764	2.09395	1.7823	1.75087	1.71657	2.66437	2.15183	2.10175	1.56785	1.67593	0.74689	0.889404	0.611435	0.180572	0.222392	0.444785	0.82927	0.81139	0.839142	1.20445	0.501787	1.686	1.0087	2.15475	0.820451	1.98482	0.235221	1.82319
Gypsy-4_DPer-LTR	0	0.222392	0.222392	0.736966	0.0922309	0.197284	0.389375	0.161213	0.120016	0.289247	0.214444	0.302371	0.178691	0.150809	0.0476466	0.106337	0.289507	0.353637	0.440573	0.688056	0.951978	0.918536	0.93171	0.942662	0.535635	1.6161	0.669769	2.21198	1.15966	1.18676	0.36411	0.914588
Gypsy-2_DPer-I	1.68806	1.8413	2.14296	2.27302	3.54057	5.75943	3.32327	5.59007	2.0708	4.43644	1.66442	3.56443	1.08961	2.61958	0.495606	1.38785	0.82556	1.63227	1.61891	2.31389	4.87885	7.43011	4.26287	7.02075	3.51325	6.57058	3.33832	5.96826	2.53817	5.51254	2.33551	5.21803
Gypsy-2_DPer-LTR	0	0	0	0	0.217029	1.10363	0.1027	0.969252	0.0434345	0.431104	0	0.259477	0.0306968	0.190043	0.0149503	0.0564026	0	0	0.222392	0.530515	0.487266	2.48315	0.65648	2.56514	0.622852	1.94309	0.247239	1.67499	0.145851	1.65672	0.246718	1.46069
Copia-1_DPer-I	2.18763	2.58496	2.14296	2.90689	3.19042	6.99156	3.22896	7.00593	2.99041	6.33628	2.8241	5.53887	1.03313	5.05358	1.04898	4.17092	2.2697	2.25298	2.85086	2.23095	4.6119	7.29975	4.42467	7.0909	4.42005	6.74849	4.24991	6.69346	3.39961	5.03843	1.59756	5.36748
Copia-1_DPer-LTR	0	0	0.584963	0.222392	0.531955	3.40664	0.47784	3.22906	0.599528	2.59876	0.290137	2.15031	0.0649045	1.92604	0.0905164	1.29268	0	0.552541	0	0.353637	1.29418	3.10811	1.10599	3.36266	1.06083	2.39724	0.906606	2.59081	0.399607	1.3941	0.0143553	2.0857
BEL-1_DPer-I	3.16993	3.38082	3	2.98489	3.42772	6.25257	3.52881	6.21143	3.80686	5.47076	3.88859	5.41098	3.89955	5.42459	3.41805	4.04389	6.29253	6.22497	6.02975	6.22159	4.95184	5.74772	5.19762	5.37445	4.44781	5.34043	4.43793	5.45287	4.14931	5.92962	2.82815	5.46299
BEL-1_DPer-LTR	0.152003	0.5025	0.222392	0.222392	0.254159	2.53765	0.297207	2.77283	0.313643	1.74363	0.222392	1.25799	0.254611	1.29273	0.251862	0.473885	2.09967	1.90903	1.87447	2.41504	0.767554	1.63955	1.3468	1.41139	0.958492	1.38591	0.847511	1.24793	0.5115	1.44173	0.175579	1.1201
Harbinger-N1_DPe	8.05166	7.8413	7.85591	8.33688	5.77464	6.13953	5.95686	6.39823	6.01148	6.1034	6.2708	5.93794	5.51521	5.53866	4.92965	4.4973	6.52917	6.68876	6.67831	6.26757	5.23099	7.27025	5.06552	7.53333	4.85558	7.06562	4.80623	7.18631	4.72154	7.59154	4.75621	6.98514
Mariner-1_DPe	4.79008	4.54432	4.75933	4.79008	4.21131	4.77437	4.88955	5.31151	4.58432	4.92257	4.92755	4.75946	4.89716	5.09864	4.16208	3.73262	0.63743	0.847997	1.14684	1.35364	4.86168	5.68309	4.50198	5.67325	3.77318	5.40712	3.81056	5.20673	4.62532	6.08062	4.4102	5.02125
Jockey-1_DPer	4.29768	4.52356	4.39232	4.12928	2.5974	3.21785	2.40482	3.31504	2.7974	2.95454	2.90071	3.20824	2.25864	2.50286	1.942	1.98632	6.27695	6.31419	6.07274	5.63904	4.05786	4.17854	3.73263	2.83326	3.27354	2.88981	2.71488	3.27576	2.50611	3.18782	2.50466	2.2367
Jockey-2_DPer	1.22239	1.11548	1.11548	1.9386	2.07418	2.27563	1.66944	2.58598	1.92938	2.07765	1.55065	1.60554	1.69494	1.66915	2.0274	1.95404	5.54749	5.30581	4.88845	3.78718	1.13124	0.991489	1.34976	1.01097	1.35666	2.26837	2.40878	3.39187	2.64017	2.65621	1.06317	2.01199
Jockey-3_DPer	7.64706	7.98916	7.43254	6.98014	5.57681	5.15957	4.69353	4.97017	4.22511	4.88717	4.16632	4.41181	4.0367	3.9621	3.29464	3.61313	7.24582	7.18339	6.78619	6.60404	4.77385	4.73644	4.64147	4.02219	4.43973	4.37867	4.02296	4.40475	3.83343	4.409	3.04363	3.92325
Jockey-4_DPer	0.530515	1.41504	3.02975	2.45943	1.35404	1.65708	1.50766	1.59853	1.488	1.26326	1.55223	1.2122	1.30613	1.39672	1.27477	1.18754	6.17015	6.29523	6.78775	6.45806	4.62101	6.0858	4.54402	6.05452	4.45086	6.00194	4.3611	6.04967	3.96308	6.74487	3.76964	6.43472
Jockey-5_DPer	5.69116	6.01866	5.71425	5.44018	4.33328	4.68439	3.75912	4.05237	3.50209	4.20578	3.76615	4.05016	3.66113	3.82384	3.06352	3.0863	5.37011	4.86625	4.56696	4.61798	3.99112	4.91296	3.63829	4.45838	3.61273	4.80302	3.21345	4.64704	3.47332	6.16635	2.82005	6.01657
Jockey-6_DPer	0.530515	1.5025	0.874469	2.36923	0.178918	4.43996	0.30953	4.76238	0.251177	4.50065	0.106915	4.13438	0.017702	3.84193	0.0980964	2.31228	1.14839	1.65789	2.02554	1.0199	0.446886	1.23687	0.339055	1.54151	0.4932	1.49524	0.890851	2.22156	0.888355	1.23299	0.352199	0.74358
Jockey-7_DPer	3.42999	4.30986	3.92283	4.68182	2.6406	3.36479	2.94089	3.4671	3.42945	3.35824	3.6784	3.35651	3.02314	3.13323	2.4066	2.33072	3.59826	3.44478	3.94084	3.24159	2.94642	3.44158	2.67595	3.37239	2.15979	3.27468	2.72425	3.32029	2.31578	3.45611	2.30241	2.75744
Jockey-8_DPer	1.078	0.736966	2.11548	1.9386	0.891402	0.713275	1.39547	1.4835	1.95364	1.58635	1.81065	1.98542	1.91876	2.19061	1.99537	2.64191	3.66896	3.89185	3.39559	3.13614	1.77259	1.5025	1.67152	1.73134	2.27886	2.74623	3.76849	3.87117	4.08385	5.41746	5.87237	5.21519
Jockey-9_DPer	2.76081	2.9386	2.22239	2.22239	1.68838	1.90332	1.256	1.38078	1.49161	1.6142	1.60486	1.37769	0.681297	0.728892	0.783696	0.515584	3.91302	3.48543	2.77259	2.56478	1.02131	3.47783	0.887412	3.61106	1.01807	3.4111	1.80538	3.85491	2.57984	2.18233	0.929681	2.06424
CR1-3_DPer	2.66297	2.62449	3.05889	3.22239	2.19333	2.7261	3.24874	3.00534	3.12159	3.00738	3.44719	3.68974	3.65955	4.05533	2.56443	2.36539	2.66423	2.8199	3.07529	2.54432	4.75234	3.67309	4.56317	4.16636	3.6885	3.57881	3.97651	3.36848	3.89043	3.87422	3.11432	3.17996
CR1-2_DPer	7.30378	7.41504	7.7955	8.83868	5.14358	5.64956	5.41746	5.6549	5.17966	4.84721	5.04376	4.70074	3.2611	3.40953	2.84389	2.53045	6.56025	6.93899	7.08468	6.67596	5.92184	5.94148	5.63031	5.7414	4.84232	4.69626	4.83775	4.52142	4.46222	4.75118	3.53591	4.05342
CR1-1_DPer	6.94642	7.10066	7.52029	7.67537	5.86365	6.52873	5.52061	6.34999	5.96902	6.06813	6.32256	6.06939	6.82674	6.45288	6.66399	6.13952	4.84368	4.98616	5.94725	5.44938	6.77275	7.07462	6.45404	6.61161	5.7069	7.23575	6.59728	7.23693	6.50137	8.08608	6.62454	7.67332
Helitron-1_DPe	6.12928	6.45258	5.88468	6.07146	3.26004	4.33934	2.91449	4.03112	2.74423	3.29435	2.29627	2.93403	2.19593	2.89005	2.07271	1.97956	2.27798	2.46089	1.85561	2.08746	1.43899	2.12718	1.24392	2.44831	0.893085	1.66581	1.07647	1.33313	0.953206	1.62045	1.04156	1.69753
HelitronN-1_DPe	5.04924	5.43741	5.61716	6.21755	6.65586	7.74798	6.84961	7.92138	7.03715	7.72638	7.20575	7.56388	7.05568	7.50824	6.95872	6.96602	5.64321	5.8189	6.35294	6.19804	8.24197	9.0758	8.01664	8.93458	7.68871	9.30113	8.13077	9.38393	8.21608	9.88276	8.01696	9.27398
R1_DPs	0.289507	0.874469	0.415037	0.584963	1.22774	2.64877	1.47584	2.77248	1.42634	1.77525	1.27397	1.53536	1.66604	1.84217	1.1916	1.37869	3.21032	3.22067	2.27302	1.74894	2.32193	2.05311	2.41068	1.74365	1.94044	2.15597	2.15533	1.96683	2.00765	2.72117	2.5955	3.06954
R1-2_DPer	0.289507	0.5025	1.11548	1.58496	2.61637	2.16671	2.81499	1.90585	2.27136	2.00293	2.17403	1.7814	2.00696	2.17926	1.54251	1.4895	2.1929	2.42403	2.13906	1.558	2.63628	4.70408	2.2819	5.13049	2.4467	5.86878	2.55681	6.09933	2.48433	6.17679	1.08895	5.84822
R1-3_DPer	0.530515	0.415037	0.874469	1.5025	0.563993	2.96379	0.419682	2.97688	0.624532	2.35876	0.265345	2.11082	0.629475	1.76531	0.649886	1.12488	0.530515	0.883186	2.9957	2.0199	3.92057	4.09997	3.89343	3.92255	2.62285	3.53343	2.58054	3.72367	1.7122	4.43318	1.59167	4.03458
R1-5_DPer	1.73697	2.11548	2.22239	1.54432	1.14825	1.94637	1.24966	1.69073	1.14569	1.61154	1.50901	1.62852	4.18264	2.33865	3.32859	3.44772	4.62563	4.81136	4.67914	4.27716	2.86448	5.39981	2.57394	5.64097	2.49643	6.04205	3.41236	6.13929	3.31886	6.23826	2.94417	5.73707
R1-4_DPer	0.530515	0.938599	1.22239	1.41504	1.05964	1.4701	1.12071	1.36905	1.37412	1.42809	1.64976	1.45057	2.5975	2.26089	2.06522	2.146	1.23607	0.909026	3.46722	3.70813	3.30942	5.02411	3.20701	5.1724	3.20289	5.04849	3.48075	5.35085	3.26878	5.32328	1.48357	4.63753
R1-6_DPer	2.44478	2.90689	2.41504	3.5025	3.34731	3.47677	3.58221	3.5867	4.07965	4.0435	4.28919	4.36975	5.05326	4.29907	5.1255	4.18989	1.57961	2.1302	1.57347	1.23947	2.34239	6.42226	2.15606	6.06456	1.93807	6.80034	3.04723	6.72942	2.83343	7.18429	2.68126	6.45692
R1-1_DPer	3.0199	3.52356	3.36923	3.66297	1.9752	2.68062	1.83517	3.00265	1.46811	2.46785	1.38525	2.01077	1.07551	1.32925	1.27668	0.851401	3.51026	3.25298	4.08645	3.90956	3.37338	5.99202	2.93303	5.7297	1.74904	5.80307	2.25808	5.98177	1.45664	6.25297	1.52017	5.72248
R1-7_DPer	1.78427	2.08746	2.22239	1.87447	4.4506	4.59557	4.27635	4.18075	3.41558	4.04835	3.30401	3.57853	3.80002	3.57483	2.80698	3.0151	0.891851	0.473931	2.45317	1.98995	2.18888	5.00084	2.35328	5.07495	1.48456	5.49254	1.69636	5.71607	1.52223	5.39132	1.10544	5.10442
BEL-6_DPe-I	3.152	3.74595	3.84967	3.53398	2.76801	3.83267	2.9952	3.91422	3.01359	3.38029	2.77934	3.28613	2.94637	2.91123	3.42367	2.53069	2.43222	3.03758	2.56478	2.39613	4.3917	5.09091	3.9509	5.17886	3.05428	5.27464	4.24978	5.53351	4.29403	6.58965	4.30771	5.61254
BEL-6_DPe-LTR	0.415037	1.05889	1.36923	0.807355	0.396178	0.67637	0.409889	1.09642	0.530793	0.666495	0.267267	0.550197	0.453756	0.410656	0.408914	0.328905	0.152003	0.115477	0.596367	0.0780025	0.834095	1.42086	0.709866	2.05954	0.350735	1.51258	0.40645	1.66099	0.399607	2.16361	0.82699	1.44585
BEL-6_DPer-I	1.78427	2.32193	3.02975	3.22239	4.88338	5.37555	4.033	5.45301	3.60567	4.47086	3.54392	4.27103	4.50728	4.87378	3.50607	3.25656	2.27468	2.56614	3.02554	2.79008	6.70933	7.74155	6.2738	7.47641	4.958	8.57301	4.84038	8.50504	4.24145	8.82825	3.98983	7.73067
BEL-6_DPer-LTR	0.530515	0.874469	0.874469	1.32193	2.15703	2.44225	1.46903	2.75173	1.34127	2.4246	0.752145	2.19342	1.67689	2.2806	1.01889	1.20281	0.536053	0.473931	0.75743	0.70044	3.18794	4.39561	3.07972	4.74093	2	4.97281	1.84238	5.02977	1.52223	5.32556	1.48922	4.38113
BEL-13_DP-I	1.73697	2.85798	4.60486	4.22239	4.50992	7.75105	4.49752	7.6783	5.24692	7.17124	5.83407	7.66661	7.16433	9.92059	6.23326	7.20059	2.44919	1.41504	3.53398	3.27509	4.60962	4.10055	3.7107	3.3592	2.57838	3.54086	3.26299	3.48141	2.74919	3.63444	1.88222	3.24184
BEL-13_DP-LTR	0.152003	0	1.70044	1.5025	1.49476	4.77625	1.67101	4.65668	2.32306	4.2482	2.7827	4.48935	3.71213	6.33694	2.96923	3.7735	0.861294	1.39079	0.911463	1.42999	1.04855	1.27944	0.594133	1.07851	0.499645	1.24732	0.797158	1.37617	0.785261	1.16686	0.645402	1.13797
BEL-15_DP-I	1.58496	1.80735	2.1964	1.41504	1.81403	2.43959	1.58035	2.02046	1.64925	1.8159	1.66077	1.89005	1.9879	1.9045	1.68317	1.42952	3.23734	3.49257	3.20387	2.94902	2.53546	2.50898	2.33392	1.81878	2.07816	1.57212	1.72075	1.68523	1.5115	1.16746	0.644058	0.377592
BEL-15_DP-LTR	0	0.584963	0.5025	0.222392	0.350375	0.839843	0.454959	0.829116	0.492856	0.614576	0.689012	0.587724	0.582776	0.475288	0.481836	0.25457	0.476814	0.574236	0.75743	0.5025	0.365906	0.191761	0.718405	0.614651	0.868395	0.640877	0.582347	0.378872	0.467779	0.209179	0.185343	0.154678
BEL-5_DPer-I	1.95936	2.71882	3.41504	3.23522	4.15186	6.4296	3.82604	6.64083	4.31088	6.01563	4.33859	5.53247	4.2459	5.50693	3.8872	4.39716	3.81649	4.33945	4.24702	4.04682	5.15071	7.49633	4.8455	7.89118	4.12112	8.01051	4.62251	7.96277	4.14412	8.16517	4.73419	7.45529
BEL-5_DPer-LTR	1.28951	1.27302	2.05889	2	2.33993	4.13541	1.99987	4.02432	2.65897	3.92033	2.5784	3.46775	2.57688	3.41641	2.11694	2.40287	0.683073	1.152	1.63005	1.47393	2.75234	5.18936	2.6098	5.65646	2.50446	5.33922	2.68612	5.57738	2.43976	5.44702	3.23619	4.87119
BEL-3_DPer-I	2.73697	3.27302	4.13614	3.68182	5.22411	6.81365	5.22266	6.86912	5.59473	6.4864	5.86113	6.61458	6.67831	6.54823	6.29973	5.90275	3.60749	3.74416	4.57994	4.62936	4.63904	7.09172	4.59492	6.92817	4.28727	7.25326	5.08391	7.25716	5.10184	7.82163	5.58799	7.0842
BEL-3_DPer-LTR	2.66297	3	2.9542	3.59495	2.76365	3.73658	2.66057	3.42873	2.99607	3.50934	3.2411	3.45139	3.48364	3.53488	2.96005	2.74675	2.82556	2.85909	2.35923	2.14296	2.35588	4.20731	2.86325	4.6758	3.17999	4.93745	3.1919	5.05147	3.51687	5.74184	3.4831	4.78626
BEL-2_DPer-I	1.87447	1.41504	2.8413	2.45943	5.63684	5.81762	5.58965	5.75616	6.28863	5.25764	6.18859	5.63554	6.42924	6.24317	6.07289	5.68441	3.16054	3.41052	3.64523	3.45029	5.30465	4.19153	5.06979	4.2303	4.80497	5.04019	5.88154	5.07966	5.83558	5.76105	5.45765	5.19428
BEL-2_DPer-LTR	2.5025	2.32193	2.45943	1.96963	3.03566	3.28884	3.37119	3.19727	3.70916	2.81245	3.42626	3.11855	3.92158	3.4852	3.5386	3.14065	1.004	1.63743	1.42786	1.25634	1.79751	1.16489	1.46232	1.3724	1.56973	1.12746	1.61653	1.30022	1.84629	1.43356	1.40388	0.849463
BEL-4_DPse-I	0.830075	1.45943	1.11548	0.874469	1.20082	1.86712	1.4358	2.12481	1.48785	2.0284	1.83743	1.81764	1.79049	2.21805	1.86683	2.09757	2.94173	2.558	2.9023	2.23095	2.06095	3.03838	2.10764	2.88767	1.89716	3.28818	2.05198	3.37527	2.38793	4.12856	1.58281	3.65074
BEL-4_DPse-LTR	0	0	0.415037	0.736966	0.26069	0.49245	0.11813	0.137832	0.149378	0.309115	0.510637	0.356107	0.434705	0.300289	0.346468	0.46166	0.384664	0.0931094	0.131245	0	0.523562	1.5774	0.45219	2.20419	0.399803	1.97342	0.385863	1.99119	0.635236	2.28729	0.386356	1.77472
BEL-14_DP-I	2.53051	2.66297	2.70044	2.96963	3.88307	4.5584	3.94614	4.51594	4.66861	4.54294	4.94627	4.92769	5.81539	5.20511	5.37638	5.06046	3.46851	3.70905	3.77635	3.53051	4.47458	5.4586	4.88121	5.43763	5.18575	6.69587	6.73327	6.92857	7.08859	7.92735	7.05741	7.16101
BEL-14_DP-LTR	1.35364	1.80735	2	2.11548	2.03318	2.51292	1.94294	2.66408	2.64492	2.7651	2.89544	2.82769	3.27436	2.83047	2.71235	2.48349	1.31228	1.50815	2.91374	2.94902	2.37835	3.22118	2.67964	3.66642	2.95888	4.11269	3.90801	4.24731	4.27513	5.06801	4.4704	4.60755
BEL-7_DPe-I	1.78427	2.75489	6.46625	5.82018	5.29633	7.37396	5.1916	7.60689	4.70771	4.87297	4.04551	5.31631	9.44315	8.10656	7.54704	5.1403	2.42701	2.27302	8.02633	8.57302	7.63585	9.74666	7.12258	8.94917	5.26938	6.76432	4.01411	5.91793	4.32958	5.90364	1.72467	4.18967
BEL-7_DPe-LTR	0.289507	0.736966	3.76377	2.9542	2.99531	5.12182	3.15545	4.85674	2.70869	3.36708	2.27302	3.67822	5.64585	5.71057	3.63958	2.66325	0.807355	0.727315	6.34324	6.60486	6.40732	7.8115	5.73131	7.20417	4.34925	5.05092	3.32277	4.02165	3.94326	4.29199	0.351211	1.60212
BEL-7_DPer-I	2	2	2	2.58496	3.5241	3.8774	3.5596	4.08065	4.37603	4.64181	4.67722	4.68242	2.36191	3.33135	2.26069	2.09336	0.760812	1.44478	0.85561	0.611435	6.79801	6.98763	6.60203	6.91097	6.26257	6.15956	5.46624	6.05133	4.036	5.25113	2.8152	4.7561
BEL-7_DPer-LTR	0	0	0.222392	0	0.237039	0.333629	0.107676	0.167388	0.131736	0.193872	0.106915	0.142556	0	0.049753	0.00749454	0.0169233	0.0588937	0.606179	0.53842	0.0780025	1.86153	2.3853	1.37206	2.84689	1.71528	1.79691	0.909518	1.91809	0.693339	1.51174	0.860317	1.09503
BEL-8_DPe-I	1.87447	2.41504	2.92283	2.87447	4.59132	6.12359	5.10319	6.02354	5.58914	5.99584	6.11451	6.0522	5.73803	6.0542	4.94901	4.86937	3.90662	3.2854	4.19077	4.73621	2.03918	5.8671	2.37911	5.28888	2.01207	4.96466	3.07249	5.28414	3.17673	5.5864	2.552	4.676
BEL-8_DPe-LTR	0.152003	1	1.41504	0.5025	1.69032	2.85295	1.978	2.56016	2.45909	2.80135	2.95688	2.71918	2.5476	2.67585	2.01503	1.80318	1.69921	1.62449	1.73697	1.34577	0.895395	1.84996	1.0189	2.40963	0.981699	2.58392	1.19542	2.99443	1.56435	3.15411	2.47539	2.55146
BEL-4_DPer-I	2.71272	2.66297	4.02975	3.9542	5.1029	4.90909	4.26531	5.02299	4.70182	4.21963	4.6811	4.45133	4.86196	4.92806	4.55318	4.51788	5.0215	5.07087	6.14296	5.80556	6.06737	6.06691	5.57496	5.4626	3.82521	4.81181	4.18498	4.83363	4.15277	5.90895	5.17366	5.91814
BEL-4_DPer-LTR	1.87447	1.11548	1.87447	2.22239	2.75304	2.863	2.29896	3.29531	2.63117	2.56801	2.85607	2.49632	3.25726	3.46908	3.11352	2.69713	1.54707	1.32833	4.27479	3.55288	4.887	4.80473	4.3482	4.5487	2.2826	3.43772	2.16524	3.60915	2.60528	4.48131	3.93226	4.06471
Gypsy-25_DPse-I	0.289507	0.736966	0.415037	0.415037	1.27108	1.1893	0.621121	1.13795	0.626714	0.589777	0.214444	1.10119	0.250786	1.13503	0.199229	0.27135	0.611435	0.963474	0.982722	1.58496	1.21871	3.68436	0.744473	3.61849	0.784662	3.48662	0.896042	3.88026	0.352302	3.61512	0.610783	2.87866
Gypsy-25_DPse-LTR	1.87447	2	2.70044	2.9386	1.24497	1.38803	1.2905	2.04396	0.99397	1.34711	1.32193	1.53597	0.936643	1.12345	0.601891	0.591206	2.70106	2.5863	3.09351	3.09452	3.15987	4.83254	2.90016	5.05777	2.4975	4.58175	2.64461	4.7475	2.08927	4.42948	1.86455	3.50978
Gypsy-5_DPer-I	3.53051	3.72792	3.9386	3.84967	5.84975	7.38815	6.18717	7.56047	6.19657	6.42649	5.91323	6.14542	5.80598	5.66491	6.28988	5.50591	3.3704	4.04391	3.09552	3.73245	5.99617	9.28771	5.9142	8.93659	6.12798	9.8064	6.56905	10.1146	6.59293	9.8693	5.95166	9.23415
Gypsy-5_DPer-LTR	0.830075	1.27302	1.36923	1.36923	1.01476	2.2932	1.65101	2.51766	1.56094	1.79717	1.62749	1.68799	1.32805	1.2069	1.44546	0.960845	4.86308	4.97193	4.10054	3.92415	1.81835	4.22648	1.63839	4.27685	1.67124	4.39481	1.67407	4.8637	1.95321	4.64293	1.80527	4.14373
Gypsy-11_DPer-I	1.68806	1.87447	2.16993	2.36923	1.54325	5.33572	1.16542	5.03004	1.77735	5.56897	2.16735	5.21958	1.47478	5.58159	0.951068	3.87733	0.865699	1.36613	4.81348	4.17215	1.90115	5.31818	1.42683	4.6244	0.822859	5.08671	1.10175	5.86238	1.10362	5.98218	0.745457	5.34583
Gypsy-11_DPer-LTR	1.78427	2.08746	1.70044	2.24793	1.76572	4.41566	1.46002	3.94454	1.93927	4.56435	2.52878	4.11892	1.93895	4.65647	1.05479	2.66324	1.58763	1.72732	2.56188	2.558	1.15071	3.58543	0.780462	3.80843	0.47587	4.0405	0.516574	4.59595	0.749192	4.46098	0.377218	3.95994
Gypsy-26_DP-I	0.289507	0.415037	0.415037	0.938599	0.759276	1.92122	0.652008	2.24361	0.675416	1.14662	0.435697	0.552218	0.139065	0.429538	0.0443941	0.346233	0.456514	0.180572	0.222392	0.187627	0.82927	1.80776	0.410955	1.92673	0.314636	1.92848	0.708498	1.9554	0.445411	3.4299	0.419094	3.01717
Gypsy-26_DP-LTR	1.22239	0.874469	1.41504	0.874469	0.611775	2.05063	0.792025	1.57658	0.840257	1.09508	0.627487	0.494956	0.643979	0.860965	0.40164	0.650523	0.341037	0.152003	1.67377	1.8635	0.848474	4.31356	0.764797	4.11488	0.24984	2.83711	0.333841	2.83847	0.376148	3.61336	0.841446	3.35221
Gypsy-26_DPse-I	1.58496	2.14296	3.97728	3.51307	4.65313	5.71263	3.89271	5.80067	3.61749	5.011	3.25133	4.59806	4.87944	5.21648	3.68188	4.07012	1.37851	1.46234	2.01282	1.30581	1.87798	3.67763	2.07094	4.03888	2.25366	3.89935	2.9686	4.16066	3.08927	4.68118	1.92094	4.2084
Gypsy-26_DPse-LTR	0.830075	0.321928	0.584963	1.11548	0.2304	0.956881	0.194863	1.12073	0.321968	1.17524	0.242075	1.09205	0.121191	1.10404	0.266398	0.518496	0	0	0.222392	0	0.0588937	0.895151	0.213043	0.614262	0.197939	0.881147	0.342863	1.34792	0.060121	1.55061	0	1.63646
Gypsy-9_DPer-I	2.078	2.90689	4.92283	4.27302	5.59811	7.40839	5.40161	6.96856	4.2104	4.97022	3.60182	4.17002	2.185	3.98684	2.71033	2.81336	1.97677	2.23266	4.10254	3.14069	6.57869	7.30695	6.61964	6.66999	4.53407	5.75324	3.5484	5.36422	2.30339	3.12255	0.582158	2.22071
Gypsy-9_DPer-LTR	2.58496	2	4.44846	4.36923	4.26962	5.93042	4.21923	5.62696	2.85761	4.51573	2.27589	3.12793	1.29118	2.33413	1.44527	1.44328	1.73335	1.34104	4.1992	4.22561	4.638	6.71784	4.60576	5.61354	3.01732	4.39749	2.24648	3.92689	1.78526	2.82277	0.724587	1.97899
Gypsy-31_DP-I	0.530515	1.27302	0.874469	1.41504	0.313158	4.36821	0.28009	3.56567	0.435135	2.78113	0.218424	1.97657	0.197875	1.14834	0.11441	0.359153	1.67054	2.0799	1.40858	1.45213	1.12928	2.90934	1.2323	2.90061	1.20321	3.41415	1.37225	3.59003	1.15966	3.63233	0.491218	2.93997
Gypsy-31_DP-LTR	0.289507	0.662965	0.874469	0.584963	0.125531	3.45107	0.204576	2.84347	0.0317089	2.02137	0.0588937	1.29298	0	0.555233	0	0.227058	2.75489	2.92283	1.94307	1.60486	0.708345	1.81823	0.945564	1.98526	0.568707	2.27044	0.88735	2.22507	0.712198	2.43087	0.283087	1.7471
Gypsy-1_DPer-I	1.35364	2.05889	2.05889	1.80735	1.16923	2.27929	1.03677	2.16238	1.55276	1.99346	1.32747	2.16558	1.42204	2.51975	1.62329	1.76752	4.46125	4.20555	4.4102	3.71119	4.41423	5.69594	4.22521	4.99433	3.09777	4.98219	2.70965	4.82101	1.84629	5.4002	1.99965	4.86496
Gypsy-1_DPer-LTR	0	1.11548	0.222392	1.11548	0.539495	0.972187	0.497991	0.960885	0.448067	0.5629	0.518729	0.456198	0.262068	1.66637	0.382364	0.496841	0.536053	0.59561	1.19265	1	1.43899	2.57977	1.52578	2.68378	0.789931	2.32162	0.561518	2.53815	0.060121	2.85214	0.235935	3.11269
Gypsy-12_DPer-I	1.078	1.5025	1.05889	0.584963	1.54966	3.20975	1.41333	3.11999	1.46183	2.97222	1.82573	2.45717	3.20178	3.16945	2.52594	2.37961	0.115477	0.353637	1.14684	1.42999	1.21131	4.07518	1.0648	4.04242	1.10518	4.77568	1.73351	5.07299	1.87168	5.18831	1.34555	4.99245
Gypsy-12_DPer-LTR	0.530515	1	1.41504	1.32193	0.799303	1.82066	0.70823	1.77632	0.990863	1.17968	0.874469	1.02728	1.56505	1.38875	1.00327	0.901458	0.516576	0.353637	0.684498	0.662965	1.08139	2.10959	1.40615	2.38136	1.73545	2.54194	2.02921	2.88835	2.68859	3.11117	2.01408	2.73948
Gypsy-7_DPer-I	1.35364	2.80735	4.65344	4.43185	7.08194	9.53514	5.40574	9.4163	5.05323	8.91756	4.52165	8.14375	4.12346	7.34784	3.0663	4.51223	3.95549	3.71149	3.52505	3.38658	7.9651	7.68464	7.46388	7.28958	6.52386	8.63415	6.9922	9.16931	6.23454	7.10641	3.93128	6.22848
Gypsy-7_DPer-LTR	1.68806	2.58496	3.10154	3.65344	5.39343	7.35359	3.77762	7.1664	3.65544	6.52813	3.50535	5.85852	2.22287	5.30231	1.69745	2.85752	4.61029	4.20163	4.17469	4.26887	5.25582	5.33474	4.83818	5.18599	4.14187	5.45162	4.23616	6.02981	3.64017	4.14474	2.21231	3.63298
Gypsy-8_DPer-I	0.530515	0.874469	0	0	0.280108	0.0922379	0.239399	0.276664	0.311134	0.208797	0.186273	0.159093	0.450721	0.06169	0.520994	0.164333	1.1302	0.606179	0.75743	0.530515	0.244307	2.64634	0.497622	2.93411	0.671236	3.67862	0.693389	3.77385	0.278301	4.89678	0.274312	4.81834
Gypsy-8_DPer-LTR	5.8385	6.44018	5.65105	5.59991	2.5279	3.16769	1.79474	2.49803	1.97989	1.46441	1.30705	1.23452	2.14666	0.777676	1.71304	0.442748	1.31066	2.09686	2.02131	2.09686	2.14101	3.58237	1.78617	3.71035	1.45833	4.51934	2.04087	4.85337	2.04532	5.55201	0.490321	4.84397
Gypsy-6_DPer-I	1.22239	0.874469	1.5025	1.5025	0.859057	0.70851	0.856155	0.821517	0.662663	0.386806	0.615465	0.456198	1.11659	0.332234	1.35635	0.198719	0.584963	0.975752	0.662965	0.852443	1.21131	1.82023	1.23772	2.00725	0.879969	3.14649	2.08286	3.46983	3.11075	4.60868	0.933206	3.20265
Gypsy-6_DPer-LTR	2.85244	2.11548	1.5025	1.9386	1.38247	1.5427	0.905002	1.92683	1.70641	1.58158	1.39144	1.73768	1.37028	1.33042	1.37572	1.37264	1.65025	2.18057	1.02554	0.852443	2.67108	5.70722	2.2763	6.02056	1.37431	6.24917	2.98469	7.01532	3.63029	8.98852	2.02682	6.88095
Gypsy-27_DP-I	1.91754	1.66297	1.36923	1.77259	2.26362	3.56996	2.28113	3.5457	2.16425	2.80746	2.27254	2.62401	2.41101	2.23781	2.79366	2.20749	1.03758	1.08558	2.26232	0.5025	2.8377	2.51171	2.3468	2.35648	1.9817	1.99347	2.00102	2.17616	1.69334	2.72364	1.19063	2.14917
Gypsy-27_DP-LTR	0.63743	0.584963	0.736966	0.874469	0.455452	1.25119	0.462493	1.04713	0.774698	0.998177	0.6717	0.96887	0.516388	0.47134	0.426142	0.323013	0	0	0	0	0.0588937	0.0970819	0.0207586	0.0998482	0	0.116716	0.0201076	0.0324215	0	0.334265	0	0.0981101
Gypsy-25_DP-I	0	0.415037	0.415037	0.584963	0.574516	0.787928	0.461186	1.06055	0.475251	0.483479	0.571023	0.549793	0.46552	0.648643	0.2414	0.288431	5.77384	6.21248	5.31504	5.71577	2.22699	2.1503	1.32301	1.76187	0.445032	1.88764	0.616314	2.13942	0.376148	3.69026	0.87536	3.0155
Gypsy-25_DP-LTR	1.53051	1.87447	2.36923	2.27302	1.13906	1.39347	0.843639	1.5294	0.994525	1.07174	1.00577	0.991387	1.04876	0.89455	0.570764	0.652149	6.1094	6.49265	6.04465	6.15313	2.22147	2.72161	2.81144	2.0434	1.3376	1.79157	1.06637	1.65208	0.854802	2.66806	0.977698	2.09391
Gypsy-10_DPer-I	1.22239	1.58496	1.41504	1.73697	3.11944	4.44909	3.27465	4.68882	3.58668	5.28848	3.94792	5.23251	3.36216	4.5798	2.6853	3.24459	1.36613	1	1.23704	1.13386	2.50553	3.56992	2.21033	3.89131	1.54813	5.58187	2.58386	5.9478	2.37022	5.90032	0.812229	5.26923
Gypsy-10_DPer-LTR	0.530515	0.222392	0	0	0.192645	1.40599	0.402528	1.34712	0.278487	1.77554	0.192356	1.9215	0.836202	1.63829	0.433069	0.863714	0.115477	0	0.131245	0	0.718818	1.79884	0.455701	2.00189	0.385953	2.87813	0.515055	3.20031	0.489805	2.74963	0.15056	2.4622
Copia-2_DPer-I	2.91754	3.59495	3.74595	3.73697	3.97102	4.65421	4.21158	4.28198	4.38023	4.10111	4.05083	4.37772	3.43669	4.29767	1.65174	1.69854	1.61667	2.79008	2.41825	2.73396	5.57473	9.53098	5.57391	9.67831	4.49253	9.34668	4.50281	9.10573	4.6078	9.34044	2.22896	8.35748
Copia-2_DPer-LTR	0.289507	0.321928	1	0.5025	0.889718	1.25912	1.00425	1.01186	1.01054	0.846436	1.14191	0.922442	0.667346	0.93376	0.441303	0.31073	1.17703	1.45359	1.42146	0.530515	1.57058	5.24491	1.96984	5.91515	1.56461	5.08496	1.3651	5.04631	1.59516	5.1975	1.04895	4.38586
Copia-29_DP-I	0.289507	0	0	0.584963	1.49476	4.5147	2.09567	4.24408	2.35367	3.30086	2.04439	3.45225	0.892771	2.38682	0.418913	0.569338	0.115477	0	0.440573	0.321928	2.54432	1.43505	2.09585	1.60873	1.38363	1.5374	1.3975	1.76319	1.36427	0.911599	1.2925	0.734618
Copia-29_DP-LTR	0	0	0	0.736966	0.0848889	0.870844	0.153908	0.762841	0.193725	0.366841	0.08092	0.536788	0.0815732	0.308469	0.037438	0.0127673	0.524955	0.473931	0.222392	0	0.976189	0.609273	0.669158	0.516916	0.213707	0.280931	0.313476	0.32567	0.278301	0.17926	0.172599	0.175727
Polinton-1_DPe	4.51658	5.02975	5.66059	5.69349	3.21971	4.47918	3.41914	5.46269	3.72717	4.67645	3.63476	4.08725	3.14657	3.94235	2.16467	2.01859	1.63485	2.42999	3.67646	2.98995	3.7263	6.01648	3.99946	6.52599	4.36933	5.62772	3.7323	5.77136	3.87168	6.33559	2.74529	4.809
DNA-1_DPe	5.05889	6.12067	5.51043	6.3159	6.10338	6.28234	6.20064	6.23734	6.26303	6.48229	6.55077	6.18632	6.3492	6.25097	5.97061	5.76211	7.61553	7.74663	7.44728	7.17326	5.97626	6.96906	5.971	7.18174	5.96248	7.18464	5.74311	7.39585	5.67122	7.38399	5.18483	7.01611
Kiri-1_DPer	3.23947	3.1964	3.91488	3.94642	2.18339	3.70845	1.88374	3.71623	1.99911	3.21339	2.19337	3.06407	2.08594	3.07059	1.98594	2.10979	1.55527	2.73937	3.37255	2.9386	3.58782	3.65748	3.53215	3.23689	2.89879	2.15966	2.19663	2.54699	2.01527	2.31232	1.52295	2.04976
I-1_DPe	2.89616	3.8413	3.1964	3.70044	2.49476	2.79732	2.41271	3.10973	2.3216	2.7319	2.52195	2.18576	1.70523	1.99413	2.32217	1.89144	3.84633	3.81762	2.7625	2.0199	2.30552	2.95328	2.0516	2.04534	1.55639	2.09742	1.77959	1.95722	2.03037	2.75082	1.90745	2.53875
Kiri-2_DPer	4.92283	4.57994	3.49185	3.91488	0.923861	1.13518	0.925952	0.626461	1.47652	1.12432	1.85543	1.40098	3.28694	2.39596	3.31887	2.5797	2.14839	1.73215	1.04231	1.30581	1.4842	1.19732	1.17558	1.22022	0.961608	1.24894	1.72886	1.59585	1.55394	2.27991	1.5285	1.66335
LOA-1_DPer	2.18763	2.08746	4.39232	4.35755	5.18918	6.00228	4.74517	5.51311	4.62094	5.25235	4.91289	4.83131	5.20717	4.60795	4.88052	4.64089	1.67305	1.69302	3.98055	3.82018	5.45288	5.42814	5.01048	5.30462	4.24649	5.17661	4.26194	5.16105	4.02661	5.37369	3.56594	4.95371
LOA-2_DPer	2.18763	2.60486	3.20945	2.56478	6.0806	6.85702	6.2677	6.96595	6.09581	6.45391	6.37905	6.26655	6.11525	6.42038	5.5507	5.50428	3.26887	3.28211	3.91488	3.8427	5.51429	5.64366	4.95736	5.52006	4.31859	5.47838	5.09067	5.62751	4.92418	6.31162	4.85478	5.74188
LOA-3_DPer	3.30581	3.39232	3.67243	3.74595	4.02419	4.64655	4.0162	4.4528	4.18586	4.47408	4.28742	4.4644	4.36612	5.00619	4.17344	4.20921	4.88183	5.02655	4.77007	4.59246	4.48861	5.34341	4.42341	5.16485	3.61397	5.44546	4.70766	5.63285	4.58879	6.46323	4.5883	6.1053
LOA-1B_DPer	3.96963	4.87856	4.06609	3.91488	4.03633	4.6655	3.75697	4.55572	4.04948	4.60112	4.2627	4.3906	4.02586	4.44358	3.72514	3.66714	2.64642	2.25969	3.53546	3.2936	3.33134	4.05754	3.23788	3.9334	2.81642	4.64967	3.80794	4.65932	3.74233	5.47012	3.12832	5.00678
Loa-1_DPs	2.03953	1.9386	2.11548	3.08746	3.93992	3.69444	4.04519	3.62785	3.97938	3.69479	4.2822	3.62175	4.89286	4.37929	4.4089	4.11135	1.83906	1.42403	2.29068	2.13841	4.72289	4.47319	4.74783	4.29165	4.51072	4.87908	5.24647	5.12399	5.42484	5.98737	5.15671	5.54731
MINIME_DP	5.8413	6.0786	6.4023	6.5812	5.83505	6.61636	5.875	6.69086	6.08536	6.40349	6.27931	6.29093	6.40463	6.48592	6.22271	5.98643	4.89131	5.06633	5.64317	5.18432	7.12634	8.03489	6.86881	7.8399	6.33396	8.2749	6.98197	8.32267	6.82749	8.89889	6.79484	8.4231
Nobel_I	5.76377	5.82443	6.51043	6.98299	4.73819	5.9667	4.2867	5.72243	4.53188	5.5495	4.85639	5.59109	4.6716	5.24534	4.2084	4.66727	4.79499	5.0322	4.99893	4.51658	3.45709	5.39907	3.32914	5.5109	3.01994	6.4946	3.86508	6.56887	4.03225	6.76665	3.99503	5.9775
Nobel_LTR	0	0.415037	0.222392	0.736966	0.475804	2.19757	0.98489	2.25016	1.21012	2.26371	1.5025	1.9483	1.14738	1.88264	1.04443	1.26432	0	0.222392	0.251539	0.152003	0.697795	1.20838	0.46981	1.82422	0.422595	2.21904	0.508335	2.27479	0.654865	2.27021	0.781024	1.73214
TRAM_I	3.30581	3.43741	4.16323	4.53916	4.40858	6.43843	4.25948	6.58483	4.80346	5.92655	4.91151	5.75267	4.92514	5.62555	4.59387	4.64356	1.72247	2.1302	2.96963	3.43741	5.89821	7.55146	5.6254	7.83793	5.05628	7.82994	5.20892	7.8749	5.18266	8.22497	5.83521	7.57636
TRAM_LTR	1.28951	1.58496	1.32193	1.80735	2.13017	3.83912	2.15241	3.66136	2.44664	3.7621	2.45691	3.24593	2.45551	3.18198	2.03299	2.38868	1.59163	1.73456	2.01707	2.152	3.45043	5.46729	3.3922	6.04072	3.1608	5.73803	3.25145	5.95981	3.4112	5.95269	3.74899	5.41891
BEL1_I_Dpse	1.47393	1.5025	1.58496	1.66297	1.65803	5.25635	1.61721	5.24203	2.52508	4.60188	2.5025	4.19073	2.49554	3.96395	2.44367	2.74746	2.59561	2.97982	2.88381	2.57154	4.42666	4.14608	4.28467	4.40497	4.16891	4.19289	4.58152	4.23791	4.97191	4.70854	3.65402	3.2881
Gypsy-1A_DPer-LTR	1.95936	2.41504	1.87447	2.90689	0.933703	1.43782	1.14787	1.55383	1.66139	1.66694	1.31079	1.27596	0.885227	1.68169	0.941383	0.812412	0.115477	0	0.131245	0	0.115477	0.145198	0.268946	0.170529	0.0824622	0.243602	0.529035	0.467923	0.749192	0.852255	0.799651	0.847655
Gypsy-32_DP-I	1.73697	1.8413	2.80735	2.41504	5.00375	5.37663	5.24977	5.5454	4.65078	4.62614	4.38481	3.97159	3.09779	3.16321	2.92639	2.75688	3.55629	3.34735	3.35588	2.86899	5.323	5.22156	5.03087	5.46842	3.09174	5.27459	3.42217	5.27098	3.64263	5.69664	2.34185	5.14106
Gypsy-32_DP-LTR	3.47393	2.5025	2.08746	2.87447	2.35984	2.41821	2.50394	2.81032	2.68647	2.77561	3.02975	2.40791	2.55871	2.25595	2.48655	1.99926	8.75992	8.3725	4.09853	3.69426	3.61751	4.30335	3.55804	4.81012	2.83012	4.70767	3.13059	4.72208	3.25277	5.15464	2.39807	4.44479
Hopers2	1.53051	2	3.40372	3.32193	3.0602	5.32221	2.87301	5.48467	3.02885	5.5796	2.96164	5.02819	3.06699	4.84111	2.98089	3.89428	3.36302	3.76907	3.65481	3.43925	5.17302	5.05401	4.82235	4.78343	4.36728	4.99346	4.7813	4.98144	4.23168	5.25763	4.56362	5.03182
Mariner-10_DRh	1.47393	2.58496	2.29768	1.5025	1.2878	1.97633	2.23804	2.65272	1.57327	1.74345	1.79408	1.59244	1.62719	1.26904	1.63596	1.37625	0.282934	0.627088	0.75743	0.584963	0.695145	0.602768	0.467695	0.627957	0.745427	0.587581	0.786959	1.16576	0.615336	1.30148	1.19883	0.949539
Mariner-3_Dro	3.20511	3.1964	2.77259	3.80735	3.51129	3.99193	3.79914	4.16235	3.57182	3.91221	3.74699	3.62675	3.21157	3.48201	3.42236	3.26444	2.006	2.3552	2.17754	2.14749	3.41906	4.81396	3.32677	4.0701	2.62088	4.60365	3.20267	4.37741	3.2003	4.89764	3.0188	4.28146
Transib1_DP	3.30581	3.23522	3.1565	3.18322	1.82421	1.54736	1.86977	1.78945	1.5348	1.40887	1.86371	1.77899	1.66054	1.53256	1.79042	1.7216	6.1259	6.79131	6.70703	6.42626	5.48103	5.40912	5.31992	5.18382	4.49158	4.25158	3.87589	3.87803	3.16309	3.3966	3.11734	3.03251
Transib2_DP	1.35364	1.87447	1.66297	2.05889	2.29705	2.58314	2.60445	2.89055	2.55073	2.37332	2.4146	2.21603	2.46376	2.08983	1.86388	1.68734	6.22689	6.43472	6.64592	6.44685	4.98787	5.4393	5.0442	5.07917	4.25747	3.95446	3.25328	3.40431	2.61032	2.81769	1.79873	2.5071
Gal_DPer	0.917538	0.736966	1.80735	2.27302	1.27302	2.30319	1.47107	2.54399	1.60063	2.44774	2.10692	2.03611	1.83259	1.89679	1.23016	1.27294	1.65535	1.39689	1.56188	1.63743	2.56624	4.20048	2.28906	4.44613	1.44503	3.57213	1.59506	3.90455	1.88004	3.98906	1.69725	3.72875
Gal_DPse	1.47393	1.32193	1.70044	2.27302	2.10535	3.16727	2.8111	3.35466	3.08981	3.36891	3.47303	3.32441	3.09054	2.95635	2.49992	2.14618	0.683073	1.8413	2.15843	1.16993	2.37006	3.47783	1.88113	3.71609	1.35903	2.98396	1.64048	3.26459	1.67423	3.39394	1.81011	3.03888
PARISa_DPe	6.75785	6.75711	7.2127	7.76818	4.92889	5.11525	4.65374	4.87734	3.49582	3.71914	3.9606	3.01414	2.39959	1.59987	2.51995	1.45105	5.75874	6.10492	5.8977	5.55502	3.3373	3.49462	2.91902	2.89584	2.32132	2.49825	2.76046	2.42059	2.69334	2.74358	3.01597	2.30595
BEL1_LTR_Dpse	0	0	0	0	0.492547	1.76316	0.276956	1.52709	0.356799	1.11884	0.28635	1.28765	0.226416	1.28778	0.219535	0.553559	0	0	0.415037	0.353637	0.0588937	0.297968	0.204721	0.0365259	0.24984	0.235644	0.33854	0.295456	0.226771	0.680466	0.343173	0.475077
Gypsy1-I_Dpse	0.530515	0.415037	0.415037	1	0.740708	1.56149	0.651722	1.2819	1.07285	1.61275	1.13245	1.84954	0.440105	1.31391	0.267678	0.760236	0.115477	0.180572	3.26411	2.47753	0.954196	3.67143	0.549116	2.97169	0.0418202	4.06368	0.25172	4.88953	0.445411	4.86454	0.356144	4.49538
Gypsy1-LTR_Dpse	0	0	0	0	0	0.0264722	0	0	0.0159415	0.160106	0.0588937	0.0489096	0	0.120663	0	0	0	0	0.237039	0.77259	0.0339473	1.05889	0.0412227	0.569598	0	0.886084	0.0431492	1.39053	0.0303736	0.717429	0	0.886559
R2_DPs	4.078	4.07325	3.39232	3.9386	0.806462	0.873383	0.75871	0.946401	0.770963	0.449394	0.314511	0.379969	0.265439	0.660277	0.533104	0.433339	6.69612	6.99297	6.79132	6.35853	1.82685	2.40386	1.85726	1.90006	0.319501	0.467428	0.354367	0.200819	0.060121	0.0641303	0.107915	0.0575422
Dper_piggyBac	0.530515	0.584963	0.5025	0.736966	0.667887	2.28441	0.835364	2.1509	1.07545	1.86071	1.59265	2.17518	2.16824	1.72865	1.54104	1.18263	0.574236	0.975752	0.321928	0.830075	0.684498	0.475288	0.342522	0.326699	0.381307	0.411149	0.839127	0.524376	0.615336	1.14809	0.617463	0.850757
Dlow_Gypsy_2	0.289507	0	0.736966	0	0.850424	1.70465	0.813302	1.5123	1.23964	0.946621	1.57646	1.62814	1.11348	1.6004	1.10722	0.944863	3.9663	3.68432	3.47032	3.3634	1.80367	2.21266	1.52222	2.01451	0.934905	1.63104	1.25476	1.77145	1.22677	2.69526	1.96566	1.96097
Dlow_Mariner_3	0	0	0.584963	0	0.178918	0.106488	0.245234	0.205786	0.129717	0.12044	0.214444	0.127996	0.134885	0.0173821	0.037438	0.104593	0.552541	0.496832	0.584963	0.530515	0.906891	0.801686	1.07039	1.20998	0.659771	0.910006	1.04269	1.38785	1.2003	1.36758	0.852348	0.723489
Dmir_P_226	3.0199	2.96963	2.9386	3.14296	1.41621	1.96587	2.22419	2.07222	2.48036	2.01111	2.80868	2.04418	2.78565	2.41058	3.03786	2.55538	0.627088	0.707819	0.415037	0.584963	2.15554	1.64544	2.07298	1.50547	1.38131	1.39498	1.63069	1.46283	1.30339	2.20032	1.41132	1.8831
Daff_Helitron_4	2.03953	2.73697	2.05889	2.32193	1.70428	1.86566	2.38317	2.36366	2.23095	1.78877	2.2958	2.04087	1.91153	1.57353	1.75928	1.53994	3.07039	3.46016	3.25873	2.23947	2.54137	2.54189	2.524	2.2986	2.1206	2.16527	2.26321	2.14154	2.2136	2.35587	2.15682	1.85753
Dlow_Helitron_5	4.16099	4.40372	4.46489	4.92283	3.16836	3.36591	3.69537	3.61282	3.64001	3.37986	3.61923	3.24024	3.03451	2.70393	2.53983	2.15183	3.62709	3.69921	3.59637	3.18763	2.81835	2.96366	2.93417	2.94487	2.79954	2.80685	2.73292	2.70368	2.61032	3.12014	2.6672	2.67209
Dpse_Gypsy_6	5.21378	5.59495	5.44018	6.22078	5.30946	6.20523	5.62445	6.38244	5.68226	6.13821	5.80131	6.01607	5.56664	5.96195	5.46639	5.38264	5.39442	5.48435	5.60768	5.25267	6.6677	7.51537	6.45761	7.41398	5.94901	7.61091	6.35625	7.70225	6.46882	8.10352	6.23835	7.56797
Dper_loa_7	0	0	0	0.415037	0.621957	1.21126	0.442977	0.566854	1.14284	0.900102	0.534777	0.664087	0.340022	0.679092	0.163353	0.249123	0	0	0.131245	0.415037	0.402098	0.501502	0.474634	0.718663	0.705095	0.697191	0.421535	0.70044	0.422691	0.255226	0.221832	0.21657
T9_LTR	9.40443	9.224	9.12132	9.92048	6.5706	6.63254	6.44032	6.82926	6.31067	6.18168	6.3754	5.9815	5.79236	5.54289	5.87543	5.45521	8.80403	8.94212	8.38	7.91977	5.56614	5.60515	5.6055	5.88063	5.63784	5.36647	5.52078	5.73453	6.04439	6.3164	6.8417	6.06855
Daff_Jockey_18	1.95936	1.87447	1.66297	1.9386	1.77396	1.41111	1.84164	1.49046	1.8812	1.48125	1.81985	1.5073	1.38885	1.35833	1.36689	1.30065	1.35207	1.96758	1.69515	1.50956	1.27479	1.55784	1.33168	1.48978	0.934905	1.60401	1.07768	1.65208	1.08927	1.9724	1.30479	1.67064
T24_X/Unknown	2.89616	2.54432	2.41504	2.41504	0.97321	0.833431	0.744151	0.652632	0.516356	0.591004	0.534777	0.593623	0.81614	0.396909	0.319724	0.408354	1.59296	1.49114	1.47805	1.28951	0.731804	0.688641	0.754423	0.369299	0.648214	0.35873	0.393927	0.391425	0.467779	0.335983	0.306268	0.215249
T31_LTR	0.289507	0.874469	1	1.11548	0.43827	0.511317	0.794853	0.614051	0.47165	0.421044	0.394078	0.394459	0.290244	0.236117	0.195003	0.0767047	0.774933	1.17703	1.06711	0.662965	0.131245	0.202863	0.182047	0.196418	0.176645	0.115123	0.245608	0.125531	0.278301	0.270967	0.161246	0.142384
T32_LTR	8.91754	8.94934	8.92975	9.49486	6.74651	6.84327	6.71383	7.14444	6.26914	6.0594	6.09769	5.60749	2.74879	3.25242	2.38564	2.3608	7.66727	7.83296	7.99152	7.66573	6.29659	6.59797	6.25384	6.62353	5.57597	5.12432	4.651	4.36723	2.90074	1.46413	1.32103	1.03011
T33_X/Unknown	0.289507	0	0	0	0.440573	0.260986	0.169514	0.219343	0.0216951	0.106334	0.0588937	0	0	0.0435066	0.0149503	0.0293961	0	0	0	0	0.244307	0.434007	0.261814	0.323044	0.0824622	0.295143	0.0503839	0.26069	0	0.0665161	0.0285692	0.0709714
T34_X/Unknown	1.35364	1.80735	0.874469	0.874469	0.32567	0.270648	0.0978473	0.50327	0.173505	0.123787	0.165809	0.0962153	0.123279	0.025091	0.037438	0.0659633	0.909026	0.746552	0.874469	0.353637	0	0.202863	0.197811	0.131245	0.138605	0.0780025	0.0774458	0.0641303	0.226771	0.153689	0.0832712	0.0327899
T35_X/Unknown	0.917538	0.584963	1.11548	0.415037	0.405639	0.614635	0.543523	0.634033	0.654738	0.585103	0.566347	0.483564	0.478718	0.409117	0.209691	0.266497	1.07039	0.697971	0.75743	0.63743	0.131245	0.343268	0.166483	0.306528	0.213707	0.12834	0.296244	0.233059	0.226771	0.351609	0.258826	0.165735
T38_LTR	0	0	0	0	0	0	0	0	0	0	0	0	0	0	0	0	0	0	0	0	0	0	0	0	0	0	0	0	0	0	0	0
T46_LTR	3.65025	2.05889	1.87447	1.58496	0.797507	0.918943	0.521529	1.27375	0.655663	0.801217	0.723026	0.443624	0.583255	0.381102	0.493105	0.295379	1.73937	2.16636	1.34915	0.688056	0.287163	0.38719	0.344005	0.242098	0.431612	0.557344	0.317042	0.188541	0.173332	0.293767	0.306268	0.194703
T47_X/Unknown	0.289507	0	0	0	0	0	0	0	0	0	0	0	0.0306968	0	0	0.0169233	0	0.222392	0.222392	0	0	0.0473057	0.0191088	0.0268416	0	0	0	0	0	0	0.0285692	0.0139729
T52_LTR	6.3634	6.33092	6.04803	6.87242	3.23737	3.25821	2.79793	2.9431	1.96546	1.85376	1.81395	1.17229	2.221	1.76593	1.9527	1.72338	5.2891	5.18631	5.27035	5.15538	2.53842	3.03252	2.45768	2.72621	2.09812	1.54623	1.68288	1.24101	2.02284	1.9095	2.69764	1.77555
T55_LTR	0.289507	0	0	0	0	0.0524674	0	0	0	0	0.0588937	0.0327899	0	0	0	0	0.991963	1.40296	0.947533	0.688056	0.55605	0.825826	0.643689	0.696042	1.13585	0.300914	0.594819	0.276245	0.278301	0.398467	0.595754	0.177896
Dlow_Loa_58	7.30682	7.63057	7.65523	8.27302	5.00473	5.67402	5.18571	5.54299	4.89198	4.95103	5.15488	4.72792	5.1849	4.78166	4.91199	4.42972	6.15076	6.19945	6.69016	6.12297	4.82746	5.24718	4.60672	5.45177	4.42584	4.39034	4.17857	4.48727	4.8388	5.17313	5.67719	5.02923
T59_LTR	2.22239	1.80735	1.5025	1.8413	4.82685	4.52065	5.03262	4.81563	4.76422	4.54585	5.04558	4.1624	3.83677	3.63057	2.78194	2.50429	0.991963	1.04731	1.11548	1.0199	4.55368	3.79294	4.57528	4.2922	4.16605	3.7068	3.98148	3.63125	3.69571	3.77944	3.15574	3.10729
T61_LTR	5.18322	6.01123	6.24951	5.73471	5.78971	5.90913	5.6396	5.83041	5.02053	5.50319	4.88656	5.14183	3.94981	3.81264	3.34021	2.88131	4.8595	5.05528	5.46644	4.98426	4.57941	5.37872	4.29621	5.63917	3.66336	5.19955	3.40589	5.42414	3.26878	5.72371	3.46934	5.24596
Dlow_Gypsy_64	4.31389	3.73697	2.90689	3.79008	0.77396	0.904654	1.15952	1.26789	0.995143	0.959304	0.851589	0.68413	0.749758	0.613399	1.51091	2.10411	6.0333	6.006	6.29681	5.82301	4.32064	4.92651	4.3057	4.5494	2.73043	2.53008	2.01771	2.55299	1.04532	1.68659	1.93979	1.72112
T66_X/Unknown	7.97664	7.09628	4.89077	5.10154	3.11151	3.48248	3.58762	3.69776	4.28695	4.45789	4.77064	4.39738	2.98396	3.32249	1.66161	1.48482	8.77396	8.80501	7.32675	6.65503	4.15626	4.33943	4.37662	4.54928	4.63205	4.82407	4.75383	4.72323	4.32499	3.90482	2.73676	2.97396
Dper_Jockey_70	3.09686	3.63421	3.44846	3.79008	1.72474	2.12113	1.48053	2.61293	1.48659	2.3236	1.63793	2.37198	1.67415	2.18988	1.41188	1.39565	5.48998	5.2647	4.89539	3.95161	2.45631	4.72241	2.37992	4.5264	1.8849	3.54943	1.96513	3.84614	2.41695	4.09285	1.48453	3.72535
T74_X/Unknown	4.9542	4.40372	4.60486	4.52356	2.96323	2.33777	2.32011	2.54484	2.22729	1.97561	2.50005	2.23804	2.08199	1.83037	1.82239	1.51921	4.42626	5.1841	4.86625	4.04439	2.72273	2.38773	2.47674	2.49853	2.28633	2.23079	2.09703	2.09077	1.60528	1.90643	1.93034	1.58098
T76_X/Unknown	0.530515	1.41504	1	1.80735	1.23638	1.58507	1.68743	1.87394	1.93531	1.86271	2.03596	1.50313	2.07075	1.81151	1.70674	1.36284	3.38082	3.38926	3.72142	3.36535	2.51307	3.06127	2.60438	3.147	2.12963	1.93274	2.08534	1.867	1.45664	1.63227	1.67601	1.21154
Dpse_hAT-Pegasus_77	3.87447	3.85798	3.36923	3.96963	2.34608	2.46311	2.44694	2.77429	2.53404	2.56787	3.1104	2.53903	2.45531	2.16164	1.92459	2.00939	3.82612	4.16278	4.58568	4.41128	4.25064	4.16914	4.0951	4.66289	4.04403	4.02165	3.74854	3.91716	3.79856	4.25013	4.21508	3.33537
Dpse_Gypsy_79	1.58496	2.73697	4.08037	4.23522	3.98065	4.06868	3.6539	4.17924	3.21417	3.1328	2.61584	2.81242	1.68876	2.2961	2.03594	1.93284	1.31872	2.18234	3.10753	3.40372	4.59477	6.41724	4.43964	6.1231	3.7919	5.36554	3.7404	5.27884	3.56953	7.46549	4.43357	5.77464
T80_X/Unknown	6.1062	6.47573	6.35462	6.58246	4.0349	4.34582	4.17968	4.48074	4.13025	4.01922	4.14126	3.96951	3.7675	3.77072	3.31508	3.1072	6.25224	6.48847	6.5025	6.08776	4.42387	4.74648	4.0788	4.35471	3.73772	3.97937	3.60503	3.9548	3.72618	3.95785	3.77467	3.34378
T81_X/Unknown	4.37697	5.18322	4.99247	5.61471	3.13871	3.24794	3.22016	3.61924	3.06286	2.90938	2.92344	2.91194	2.10503	2.36235	1.79892	1.52485	4.93258	4.9542	5.22285	4.95031	3.92623	4.30571	4.01681	4.6624	3.92416	3.48298	3.39369	3.36303	2.84202	2.4624	2.57244	2.10154
T82_X/Unknown	4.28951	4.26679	4.29768	5.08746	3.20421	3.64052	3.31184	3.63471	3.86916	3.62726	4.06802	3.68965	3.45208	3.29462	2.75277	2.38654	4.86625	5.02754	5.23613	4.9542	3.86772	4.69023	3.71336	4.92504	3.5582	4.28308	3.52016	4.61567	4.00383	5.216	4.56462	4.66026
T83_X/Unknown	5.3339	5.76598	5.3159	5.85383	3.65567	4.21316	3.87597	4.03242	3.82631	3.97699	4.02322	3.81221	4.0962	3.83313	3.96676	3.62111	6.58379	6.77632	6.72711	6.42066	4.89178	5.02193	4.51527	5.08734	4.29114	4.32624	4.14675	4.46039	4.01716	4.34407	3.91842	3.987
T86_X/Unknown	4.70659	4.29155	3.90689	4.6865	2.9183	2.86407	2.66916	2.91103	2.98734	2.73086	3.08338	2.73892	3.30985	3.25463	2.66819	2.35672	4.05552	4.24201	3.88845	3.76081	3.00107	2.8814	2.95525	2.87037	3.57228	3.01791	3.53765	3.2842	3.56176	4.31617	3.3772	3.22793
T88_X/Unknown	8.8357	9.40106	8.95783	9.13421	7.55766	7.56283	7.42745	7.34016	6.93965	7.37074	6.96024	7.03413	6.12044	6.54609	5.319	5.69493	9.37318	9.32654	9.27925	9.04614	7.91913	7.88373	7.87944	7.68461	7.47818	7.13182	7.11262	7.09291	7.03997	6.4573	6.54005	6.21644
T89_X/Unknown	3.42999	2.5025	2.90689	3.9542	2.35953	2.67028	2.67346	3.0844	2.71247	2.74726	2.95896	2.57207	2.03566	2.01789	1.84927	1.44894	2.93964	3.01197	2.15458	2.005	2.1964	1.94669	1.99854	2.40479	1.92376	1.71269	2.07046	2.42801	1.95321	2.1684	1.99221	1.78147
T90_X/Unknown	6.81592	7.12928	6.81592	7.3443	4.91566	4.79524	4.62641	4.86198	4.29209	4.30374	4.45438	4.12389	3.90213	3.79494	3.49577	3.07442	6.96543	6.92151	6.58371	6.29334	5.08973	5.04302	4.76656	5.06327	4.55897	3.97146	4.29282	3.84108	3.87795	4.16492	4.10054	3.55744
Dpse_TcMar-Tc1_93	5.75785	5.96963	5.92283	6.66059	4.3363	4.54104	4.17882	4.35102	4.23432	3.91777	4.53098	3.89722	4.49946	3.90242	4.34509	3.66114	5.57625	5.73215	5.90115	5.59578	4.67209	4.53153	4.52141	4.47777	3.55742	3.7507	3.97062	3.85232	3.82695	4.3685	3.99231	3.95104
Dpse_CMC-EnSpm_97	5.38082	5.6865	4.79874	5.07682	1.26199	1.52049	0.922314	1.36267	0.835675	0.564615	1.03427	0.781747	0.412979	0.545748	0.363897	0.220829	0.606179	0.59561	1.06711	1.0199	1.40858	2.5297	1.34861	2.92281	0.846649	2.84722	1.22803	2.77624	1.50069	2.19627	0.648711	2.25671
T98_X/Unknown	5.98489	6.68416	6.23202	6.75043	4.30117	4.30135	4.02069	4.27999	3.89001	3.7917	4.07091	3.45533	3.77603	3.35543	3.32193	2.71838	6.6812	6.68081	6.12412	5.99372	4.8928	5.2458	4.49974	5.08094	4.13499	3.956	3.79935	3.90314	3.66941	3.89532	3.80415	3.47887
T99_X/Unknown	7.1062	7.10329	6.11201	5.73245	3.99971	8.19142	3.43209	8.25867	3.73257	9.07234	4.16452	8.61063	3.02714	8.44298	1.89655	7.12964	8.27149	8.26324	8.12024	7.82734	6.1041	5.17498	5.92535	4.32342	5.76362	5.02468	5.46961	4.77983	5.40614	4.77306	3.82898	3.76503
T102_X/Unknown	1.68806	0	0.222392	1.11548	0.503602	0.995346	0.696672	0.67428	0.684684	0.724877	0.572579	0.577838	0.49682	0.498765	0.502384	0.308644	1.62189	1.65281	0.982722	0.852443	0.929611	0.329827	0.524325	0.735849	0.319501	0.662238	0.572489	0.5943	0.820451	0.668008	0.792795	0.680608
T104_X/Unknown	5.46307	5.60239	4.3339	4.74595	3.38367	3.42638	3.6806	3.26468	3.55069	3.61879	3.69474	3.5351	3.8457	3.76757	3.2683	3.22475	5.2816	4.92837	3.93524	3.82584	3.46527	3.42745	3.55145	3.69647	3.70067	3.77076	3.65425	3.68122	4.12665	3.7487	3.64378	3.33653
T110_X/Unknown	4.90689	5.1964	4.74595	5.05528	3.16645	3.77728	3.44471	3.89161	3.11863	3.47483	3.14034	3.29467	2.28244	2.97702	2.27518	2.33287	6.44529	6.3814	6.55422	6.38754	5.20574	5.53282	4.78698	4.99745	3.72815	3.53462	3.50761	3.47931	3.2169	3.24735	3.63738	3.15559
T111_X/Unknown	5.4411	5.20945	4.82018	5.41504	3.24661	3.38505	3.32382	3.38265	3.24297	2.98296	3.51772	3.20259	2.83836	2.68652	2.56708	2.28184	5.23223	5.09358	4.27657	3.94902	3.65753	3.5523	3.62801	3.98411	3.58395	3.40349	3.57068	3.49518	3.47055	3.46787	3.09784	2.84957
T113_X/Unknown	1.95936	2.32193	2.58496	2.73697	2.67939	2.98995	2.84877	2.92413	2.67416	2.47037	2.45058	2.51457	2.30183	2.48375	1.86506	1.8163	3.14069	3.79817	3.48573	3.18763	2.63005	2.90727	2.65665	2.87712	1.89145	1.82802	1.7492	1.82861	1.72154	1.79385	1.77829	1.59565
T117_X/Unknown	4.09686	4.07325	3.87447	4.89885	3.32863	3.22332	3.73439	3.49625	4.04677	3.50407	4.28789	3.50777	3.89618	3.5188	3.94942	3.41141	6.52121	6.85293	6.43661	5.9709	5.52263	5.79699	5.36492	6.04568	4.88859	5.58003	4.86194	5.79209	4.90996	6.32875	5.11659	6.01089
T119_X/Unknown	5.03465	4.91089	5.94447	5.30682	4.14384	3.81326	4.34421	3.69386	5.31325	3.34842	5.37443	3.72026	4.12457	3.28391	3.32114	2.87553	3.30743	3.11917	2.87447	3.19202	3.21316	2.51641	3.02145	2.97603	2.57635	2.51647	3.20964	2.66617	3.21028	2.94092	2.75909	2.20005
Dpse_TcMar-Tc1_120	2.558	3.11548	3.39232	3.39232	1.78759	2.14931	2.37355	2.25711	2.62718	2.24746	3.31055	2.3651	4.02185	3.17083	3.82261	3.44	3.002	3.33151	3.24068	2.87992	3.61891	3.56872	3.32579	3.94887	3.44253	3.6398	3.59236	3.7687	3.48707	4.40268	3.24676	3.93372
Dpse_P_121	3.558	4.24793	3.79008	4.54432	3.36378	3.57461	3.54327	3.57114	3.41539	3.23809	3.36722	2.84543	3.06529	2.76597	2.90207	2.8081	4.49843	4.63227	5.01442	4.42813	3.75743	5.21936	3.40581	5.14934	3.17631	4.77374	3.69854	5.05331	3.83558	5.10502	3.04965	4.68608
T122_X/Unknown	0	0.222392	0.222392	0.415037	0.611775	2.38158	0.863047	2.49666	0.89223	1.87457	0.482782	1.6104	0.491193	1.58307	0.28486	0.614685	0	0.468149	0.131245	0.115477	0	0	0.0379679	0.539905	0.0995357	0.0776392	0.0774458	0.0819416	0.278301	0.759402	0.352857	0.5962
T123_X/Unknown	9.67026	9.52356	8.91014	9.18859	7.29035	7.3348	7.17505	7.15449	6.67145	6.98597	6.68711	6.75118	5.83307	6.18322	4.95128	5.2328	9.3028	9.09512	8.56705	8.30334	6.93397	7.07445	6.97065	6.79479	6.74794	6.33013	6.36155	6.3231	6.32461	5.57995	5.75289	5.44509
Dpse_hAT-hATm_125	2.03953	2.75489	2.27302	2.62449	0.667887	0.970071	0.753141	0.695261	0.926475	0.547377	1.06554	0.714764	1.0438	0.879743	1.00567	0.777948	4.83205	4.83345	5.02554	4.47393	2.63421	3.10959	2.23141	3.08842	1.77584	1.69468	1.776	1.54459	1.66458	1.79443	1.48042	1.17148
T126_X/Unknown	0	0.415037	0	0	0	0.0524674	0	0.277179	0.0951808	0.0830956	0.0544478	0.0327899	0.0695409	0.0528531	0.219842	0.042052	0.732149	0.438884	0.222392	0	0.602036	0.577399	0.474333	0.730655	0.285091	0.509252	0.551237	0.340544	0.467779	0.603078	0.777351	0.570064
T129_X/Unknown	10.9241	10.2479	10.3533	10.5068	7.32412	7.00946	7.12014	7.57549	7.51286	7.78069	7.79723	7.44931	7.32506	7.03857	6.27509	5.87505	10.1101	10.4447	10.0486	9.75563	6.62458	6.45779	6.74688	6.33944	7.24113	7.06279	7.15986	6.9456	6.99399	7.09271	6.07864	5.59558
T130_X/Unknown	8.2024	8.77835	8.2062	8.90011	6.33933	6.30868	6.1276	6.39671	6.01041	5.94763	6.06464	5.43448	5.77814	5.1361	4.97851	4.45091	8.13314	8.23277	7.92933	7.80709	6.59703	6.69387	6.14323	6.75989	6.19488	5.35153	5.65903	5.51186	5.49185	5.31261	5.33959	4.80075
T132_X/Unknown	0.530515	0.584963	0.584963	0	0.503602	0.602227	0.311829	0.735993	0.65103	0.669752	0.823122	0.617752	0.866713	0.413595	0.650429	0.594137	1.152	0.917538	1.69515	0.852443	1.01707	1.08313	0.611207	1.13527	1.3998	0.779811	1.15623	1.36621	0.854802	1.27125	1.5374	0.992563
T133_X/Unknown	0.917538	1	0.415037	1.58496	0.0995357	0.372474	0.240415	0.436156	0.155617	0.381627	0.210453	0.334664	0.193862	0.165003	0.414914	0.0544541	0.180572	0.180572	1.42786	1.078	0.0671142	1.34215	0.183521	1.71937	0.440573	1.79972	1.25588	2.40917	0.98457	1.52852	0.2134	1.17396
Dper_Gypsy_134	0.289507	0.415037	4.68182	4.86625	2.88317	5.55029	2.61476	5.86877	2.62027	5.15506	2.52115	4.76106	1.87592	5.17545	1.7478	4.35714	0.774933	0.530515	0.251539	0.384664	2.43264	2.93583	2.36266	3.38955	2.32496	3.28619	1.72812	3.52275	1.56435	2.61111	0.856531	1.85812
Dper_TcMar-Tc1_136	3.67557	4.26679	4.05889	5.18982	2.65852	3.10843	3.12865	3.13998	3.18648	2.94824	3.6258	3.01737	3.38019	3.08055	3.56661	3.1694	6.70981	6.85438	7.2898	6.89852	5.2392	5.41616	4.62804	4.68546	4.0177	4.63006	4.47587	4.84565	4.465	5.48596	4.61208	4.86062
Dper_hAT-hATm_137	1.35364	1.66297	1.73697	1.11548	1.57399	2.00336	2.31639	1.96522	2.25828	1.78074	2.51469	1.86361	2.55796	2.33171	2.89442	2.41751	1.35677	2.2697	1.92961	1.92811	1.35923	1.18618	1.391	1.24872	0.879969	1.49214	1.58472	1.35252	1.5115	2.33294	1.82458	2.35002
Dper_Gypsy_138	1.47393	1.22239	1.73697	0.584963	3.38262	2.9983	3.08012	3.00314	2.57628	2.29251	2.59609	2.6333	1.85357	1.61358	1.62803	1.21764	2.02286	2.04731	2.10753	1.88536	4.88831	4.01513	4.93437	3.82935	4.87997	4.86432	5.53222	4.9545	5.82858	6.72619	6.08322	5.9882
T139_X/Unknown	4.1062	3.39232	3.57491	3.24793	0.650088	3.2434	0.648535	3.46506	0.680864	3.70356	0.563221	3.52274	0.114356	2.28539	0.108754	1.10694	4.18168	4.006	5.52804	3.61471	2.22423	1.31285	1.1905	0.825812	0.593022	0.23124	0.36287	0.471306	0.173332	0.417948	0.027745	0.207216
T140_X/Unknown	10.7923	10.7707	10.7197	10.8467	5.8784	5.19252	5.50349	5.29801	6.66371	5.6779	7.12735	6.3031	6.69729	6.01517	6.47961	5.50789	10.2797	10.5541	10.8728	10.5042	4.649	4.91432	4.0898	3.77669	4.20453	3.62819	4.96968	4.38123	5.29247	5.39173	6.14457	5.2014
T141_X/Unknown	1.73697	2.58496	2.27302	2.45943	2.53788	2.8908	2.79374	2.93339	2.63617	2.55918	2.77462	2.54757	2.29429	2.04355	1.83846	1.64463	4.87297	4.99121	4.92961	4.19421	3.77792	3.95255	3.64755	3.88114	3.3746	2.82651	3.16666	2.89592	3.00383	2.8514	3.11982	2.34033
Dper_TcMar-Tc1_144	6.37504	6.81057	6.73132	6.82867	4.21451	4.40888	4.03503	4.03445	3.36533	2.9826	3.66825	2.80727	3.23673	2.629	3.29863	2.74675	5.93271	6.65169	6.52655	6.10387	5.1089	4.74268	4.74496	4.92182	4.0068	4.07295	3.90923	3.86217	4.02284	4.13407	4.00181	3.46282
Dper_Jockey_145	0.530515	0.584963	0.222392	0.736966	0.217029	0.0813001	0.161665	0.175966	0.0529358	0.298722	0.161681	0.0659831	0.444353	0.246624	0.977084	0.349324	5.22925	5.26429	4.57563	3.24793	0.471869	0.703483	0.475686	0.454164	0.141356	0.508039	0.342863	1.1266	0.467779	0.819231	0.437414	0.451333
Dper_TcMar-Tc1_147	6.18982	6.66297	6.69349	6.57491	4.04647	4.09043	3.67792	3.76521	3.28594	3.12642	3.7542	3.2131	4.1183	3.52178	4.12044	3.4955	3.56682	3.71394	3.08544	2.45943	3.84728	3.58861	3.74169	3.6075	4.16165	3.79743	4.34625	4.04098	4.53949	5.05367	4.86628	4.51209
Dmir_I_149	3.78427	3.64386	3.77259	3.87447	2.57189	2.12832	1.95899	2.14743	2.23396	2.10021	2.49391	1.90515	2.70956	2.37536	2.60933	2.26749	6.48301	6.70928	6.53064	6.16379	6.3339	5.4342	6.05645	4.89978	5.85594	5.59214	5.89915	5.27461	5.37467	5.72886	4.67003	4.55392
T150_X/Unknown	2.03953	2.32193	2.11548	2.27302	1.54057	1.92529	1.68222	2.04852	1.77405	1.5808	2.29768	1.40344	1.86569	1.6019	2.09172	1.60704	2.14658	2.5903	2.36257	1.90689	1.95309	1.83656	1.7179	1.92085	1.36728	1.52972	1.10556	1.50305	1.2909	1.61661	1.46822	1.54488
T151_X/Unknown	0.289507	0	0.222392	0	0	0.371063	0.294518	0.114643	0.126222	0.108099	0.0544478	0.0962153	0.0602532	0.136843	0.125705	0.129828	0	0	0.36257	0	0	0.210218	0.0781346	0.252133	0.0418202	0.0915626	0.141206	0.0951572	0	0.111878	0.292839	0.073868
T153_X/Unknown	3.0199	2.96963	3.56478	3.36923	1.32318	1.00149	1.47309	1.49263	1.36228	0.996829	1.34031	1.0823	1.00986	0.925265	0.856705	0.791789	2.18234	1.85688	1.65208	1.95936	1.45943	1.05141	1.34779	1.07694	1.26505	1.03607	1.04056	0.791205	0.422691	1.27878	1.09368	1.09699
T154_X/Unknown	5.16547	5.04439	3.52356	4.30378	3.7784	3.91233	3.98183	3.62809	3.79741	3.38114	3.67731	3.51918	3.15779	2.99828	3.08816	2.67692	2.27136	2.31872	2.07529	2	2.98164	2.59225	3.0289	2.96481	2.73317	2.71646	3.18365	2.72933	3.22349	2.95619	2.5999	2.2628
T155_X/Unknown	3.42999	2.8413	2.87447	3.02975	1.68935	2.393	1.89883	2.47356	2.2862	2.14128	2.46279	2.16597	2.65169	1.99273	2.49576	1.98408	4.85383	5.04924	4.06301	3.62774	6.6484	5.69392	6.34619	6.89995	4.76172	4.99454	4.58479	4.47257	4.24793	4.45159	5.11232	4.38768
Dmir_TcMar-Tc1_157	3.36923	3.52356	4.11548	5.05166	4.13214	4.32654	4.27013	4.56835	4.63353	4.5453	4.62739	4.22774	4.16504	4.14442	4.21192	3.85596	3.95368	4.04634	4.2279	3.85798	4.39416	4.30299	4.18541	4.27156	3.81706	3.76187	3.78514	3.86908	3.65486	4.14288	3.86708	3.61423
T158_X/Unknown	7.19967	7.3015	6.97346	7.50912	4.76158	4.92894	4.72065	5.08625	4.62269	4.51192	4.74802	4.16307	3.27826	3.4486	3.02866	2.92565	5.70198	5.86267	5.96688	5.49497	5.04855	5.3433	4.72174	5.54827	4.52132	4.39171	4.24335	4.46411	3.93526	4.135	3.82022	3.7211
T162_X/Unknown	2.80735	2.45943	2.22239	3.11548	1.36378	1.64732	1.31374	1.57913	1.71649	1.82552	1.83289	1.81495	2.15602	2.23812	2.14949	1.90687	3.46706	3.57289	3.05477	2.98995	2.07121	2.09377	1.82976	2.04523	1.51669	1.9073	1.6229	1.81869	1.91302	2.96528	2.60584	2.83538
T164_X/Unknown	1.78427	1.70044	3.75489	3.75489	2.40298	2.23291	2.06199	1.84867	1.94838	1.68797	2.02691	1.40053	1.57454	1.63873	1.36696	1.00577	4.87023	5.4337	5.23476	5.60856	4.13809	3.92386	3.35439	3.71411	2.81297	3.09913	3.02092	3.08222	3.28461	3.90022	3.73709	3.24747
T166_X/Unknown	3.96963	4.73697	4.89885	5.34577	3.67744	4.16274	3.89952	4.15196	4.10723	4.23395	4.42109	3.97378	4.14412	3.80366	4.09219	3.58734	6.43092	6.60593	6.80705	6.40585	4.82185	5.29217	4.51333	5.28438	4.26993	4.67177	4.19876	4.97572	4.26079	4.66138	4.13832	4.32706
Dmir_hAT-Blackjack_169	6.90823	7.29997	6.89785	7.40585	5.1858	5.30557	5.10289	5.47257	4.90976	4.9434	5.0325	4.56508	4.34946	4.11257	3.79997	3.41805	7.41614	7.45496	7.35346	7.11215	5.96255	6.34344	5.63425	6.47796	5.49522	5.27495	5.05059	5.32327	4.66941	5.16939	4.56876	4.64941
T171_X/Unknown	7.48292	8.18322	7.53787	8.05121	5.4365	5.54782	5.33414	5.57134	4.96361	5.02914	5.17461	4.65356	4.56784	4.39592	4.14519	3.64607	8.52749	8.74552	8.62493	8.2602	6.48017	6.44712	5.92906	6.26117	5.50353	5.0706	5.04649	5.00977	4.79966	4.84129	4.62711	4.3004
T172_X/Unknown	7.18653	7.53916	7.17576	7.49918	5.6504	5.78375	5.67385	5.97459	5.45685	5.49903	5.50891	5.16485	4.79812	4.70949	4.26195	4.03151	7.45795	7.5044	7.48238	7.20647	5.89547	6.43116	5.48683	6.25686	5.27315	5.20584	5.01954	5.27207	4.57469	5.0145	4.76328	4.58589
T173_X/Unknown	4.2647	4.27302	3.84967	5.11201	3.62828	3.40861	4.13573	3.57728	4.40208	3.67157	4.63579	3.81642	4.29345	3.90712	4.22287	3.68638	7.69011	8.03036	7.60574	7.13471	6.55641	6.87558	6.4948	7.12757	6.07951	6.81823	5.9646	7.07791	5.98941	7.64556	6.32256	7.2942
T174_X/Unknown	1.22239	1.11548	0.415037	1.11548	0.740708	0.616801	0.890774	0.872598	0.946261	0.657854	0.851589	0.639966	0.825226	0.678252	1.01173	0.79075	3.58162	4.10154	4.23886	3.98236	3.07834	3.08113	2.73188	2.17884	1.49104	1.55624	1.64242	1.55499	1.52223	2.08095	1.50006	1.27384
T177_X/Unknown	0.530515	0.736966	1.62449	2.05889	2.61484	2.60823	2.6883	2.82626	1.25875	1.0957	1.13034	1.10064	0.929284	0.815875	0.645318	0.492076	1.8312	1.95936	1.80735	1.72489	3.86507	3.43008	3.27025	2.97181	0.998484	1.06907	1.16814	0.818022	0.968973	0.879469	0.727973	0.611993
T178_X/Unknown	3.13386	2.41504	2.16993	3.11548	0.96843	0.865298	0.932571	0.665502	0.846824	0.765758	1.09181	0.76442	0.724059	0.598181	0.930593	0.599989	3.62319	3.72247	2.30812	2.43741	1.28364	0.971431	0.839843	0.915731	0.648214	0.472964	0.772876	0.719055	0.749192	0.923195	0.558767	0.744689
T179_X/Unknown	7.87652	7.71425	7.24079	8.05166	4.80451	4.96157	4.85595	4.99355	5.18545	4.72742	5.12565	4.93539	4.87468	4.64932	4.39766	4.11304	7.099	7.068	5.90861	5.31842	4.8437	4.34737	4.84221	5.23546	4.59189	4.91668	5.09521	5.11435	5.22102	4.97194	4.74247	4.091
T180_X/Unknown	5.4411	5.62936	5.1565	5.05528	3.64922	3.79108	3.79665	4.10441	3.78364	3.79443	3.86831	3.47064	2.75989	2.78019	2.35327	2.15176	5.88196	6.1416	6.08898	5.49007	4.17136	4.59945	3.83199	4.34686	3.27448	3.51451	2.96854	3.37775	2.3096	3.14416	2.38507	2.70105
Dlow_Helitron_184	1.91754	2.36923	2.02975	2.54432	1.3577	1.64009	1.32435	1.78584	1.52181	1.34048	1.49432	1.40568	1.81833	1.57545	1.50015	1.2559	3.79759	4.11455	4.19265	3.91488	2.59495	2.27243	2.46974	2.56912	1.89472	2.07773	2.11552	2.09516	1.92114	2.02976	1.95995	1.78395
Dlow_Jockey_185	0	0.222392	0	0.222392	0.192645	0.60692	0.465141	0.620958	0.965804	1.1293	1.15339	0.852005	1.00774	0.894082	0.781712	0.575008	0.438884	0	0.222392	0.115477	0.38247	0.223604	0.347789	0.350216	0.334001	0.315625	0.623359	0.527629	0.422691	0.910636	0.542511	0.775493
T188_X/Unknown	5.52704	5.8371	5.58496	5.78136	3.79964	3.74002	3.35235	3.48444	3.13788	3.04778	3.18526	2.35031	2.52958	2.22386	2.27926	1.88646	5.11421	5.26011	4.66838	4.65105	3.1376	3.57929	2.75228	3.36447	2.78466	2.40624	2.2238	2.55339	2.34023	2.52222	2.25768	2.11089
T190_X/Unknown	0	0.415037	0.584963	0.736966	1.45886	1.14617	1.29231	0.817914	1.26053	1.10653	1.09289	0.723758	0.828333	0.769907	0.930001	0.589035	0.568843	0.63743	0.874469	0.712718	1.13516	1.44652	1.33517	1.30848	1.01508	1.47165	1.16792	1.29736	0.654865	1.15217	0.833372	0.96472
T192_X/Unknown	3.558	2.58496	1.11548	2	0.632067	0.808634	0.846034	0.735319	1.02966	1.03412	0.948217	0.822504	1.13542	0.903101	0.946662	0.999562	3.44919	3.08746	2.13906	2.09686	0.916022	1.46815	1.14452	1.20081	0.914146	1.06615	1.13137	1.09954	1.31578	1.48896	1.89575	1.23592
T194_X/Unknown	6	6.29462	5.9386	6.53916	3.9752	4.17063	3.94732	4.26422	3.65514	3.56702	3.68955	3.34373	2.60177	2.77153	2.3984	2.3353	5.8125	6.04415	5.96826	5.62855	4.45396	4.77909	4.19535	4.60013	3.76941	3.64175	3.63455	3.54519	3.3096	3.46903	3.27233	3.11409
T196_X/Unknown	6.88536	7.131	6.60239	7.20212	4.80222	4.93252	4.50069	4.81194	4.32805	4.44331	4.51772	4.05198	3.93247	3.61323	3.43016	3.0635	6.76391	6.71241	6.41524	6.21513	4.78666	4.80285	4.45546	4.85289	4.3343	3.77386	4.07904	3.8686	3.89249	3.98757	3.84145	3.42783
Daff_PIF-Harbinger_199	0	0	0	0	0	0	0	0	0	0	0	0	0	0	0	0	0	0	0	0	0	0	0	0	0	0	0	0	0	0	0	0
T200_X/Unknown	0	0	0	0	0	0	0	0	0	0	0	0	0	0	0	0	0	0	0	0	0	0	0	0	0	0	0	0	0	0	0	0
T201_X/Unknown	0	0	0.222392	0.222392	0	0.106488	0.0913827	0.144954	0.105353	0.108099	0.106915	0.247553	0.159248	0.0973835	0.0872556	0.0293961	0	0	0	0	0.0588937	0.380686	0.244446	0.328804	0.0995357	0.183581	0.143686	0.291634	0	0.267555	0.107915	0.226776
T202_X/Unknown	14.3427	15.1128	14.7069	15.421	13.1852	13.0737	13.0516	13.0157	12.954	13.1055	12.9203	12.7416	12.4554	12.3792	10.9909	10.9464	14.0161	13.9666	14.2143	13.9719	12.8946	12.966	12.9911	12.9257	12.987	12.4566	12.3842	12.3926	12.4944	11.9124	11.3829	10.8811
T203_X/Unknown	5.49896	5.90087	5.14975	5.94056	3.51156	3.35079	3.02196	3.43709	2.78291	2.92475	3.11174	2.54209	2.68121	2.43956	2.25202	1.70664	5.82754	5.77903	5.44136	5.10037	3.54432	3.82013	3.0494	3.69579	3.20058	2.57886	2.7311	2.46962	2.57984	2.64444	2.45387	2.18232
T206_X/Unknown	0	0	0	0	0	0.0412227	0	0	0.0108883	0	0	0.0327899	0.0438543	0	0	0.00848647	0	0	0	0.152003	0	0.0824622	0	0	0	0.0374747	0	0	0.060121	0.0121747	0	0.0194962
T208_X/Unknown	0.917538	2.45943	1.77259	1.66297	1.9386	2.09515	1.7195	2.20795	2.38252	2.36602	2.75626	2.19601	1.59413	1.65622	1.08304	0.785279	2.73335	2.65662	2.64386	2.48113	1.15458	1.30714	1.64175	1.22514	1.31098	1.18476	1.57024	1.52925	1.30339	1.46358	1.32238	1.2536
T210_X/Unknown	6.20076	6.61225	6.09803	6.71653	4.36211	4.20191	3.80983	4.33871	3.64366	3.74275	3.85527	3.43555	3.37613	3.06626	2.86211	2.53517	6.26684	6.32193	6.00375	5.85071	4.42646	4.48852	4.05651	4.43232	4.05044	3.31223	3.62297	3.41555	3.47332	3.43501	3.37457	2.95195
T211_X/Unknown	0	0	0.584963	0	0	0.0922379	0	0.236272	0.054001	0.0430687	0	0.0962153	0.0772353	0.0709199	0.0798266	0.141604	0	0	0	0	0	0.0931094	0.0612002	0.151623	0.138605	0.0776392	0.0939466	0.244966	0.117836	0.377527	0.223273	0.264591
T212_X/Unknown	0	0	0	0	0.165059	0.106488	0.336322	0.0814436	0.237048	0.170465	0.165809	0.0984297	0.0904676	0.0435066	0.133755	0.0582051	0.115477	0	0	0	0.237039	0.0554951	0.158262	0.284453	0.0418202	0.147855	0.268627	0	0.060121	0.142656	0.108695	0.0919246
T213_X/Unknown	2.11548	2.05889	1.62449	1.5025	0.82156	0.582194	0.496468	0.587827	0.448601	0.325683	0.600294	0.550601	0.377374	0.4107	0.339893	0.277676	1.94069	1.87228	1.98272	2.06369	0.822002	0.663858	0.735711	0.536856	0.601037	0.430913	0.528703	0.248913	0.328054	0.52604	0.390956	0.40111
T215_X/Unknown	0.530515	1.11548	1.11548	0.736966	0	0.117238	0.131845	0.114643	0.123526	0.0559762	0.0588937	0.0962153	0.0820791	0.0343282	0.0149503	0.0336504	1.01197	0.891851	0.584963	0.321928	0.440573	0.253574	0.287224	0.32459	0.231887	0.300603	0.15945	0.0506261	0.200299	0.0896798	0.0557752	0.058763
T218_X/Unknown	0.530515	0	0.222392	0	0.601522	0.559066	0.786815	0.981302	0.683386	0.298808	0.723026	0.634635	0.7253	0.671203	0.63433	0.469561	0.438884	0.552541	0.514573	0.289507	0.938599	0.565979	0.911844	1.2698	0.956931	0.997601	1.20376	1.06189	1.14585	1.24544	0.747544	0.724306
T221_X/Unknown	9.86985	10.0634	9.87971	9.93933	5.63477	4.98143	4.92896	4.70506	5.71535	4.9021	5.95173	4.9028	5.27924	4.79405	5.02677	4.53561	9.37939	9.48267	9.61318	9.45738	4.89366	4.99451	4.26112	4.03887	4.91986	4.42802	5.4207	4.5487	4.84095	5.32766	5.31794	4.81522
T222_X/Unknown	5.8635	6.5597	5.86625	6.54689	4.08351	3.90033	3.67366	3.94853	3.24447	3.47746	3.53637	3.13374	3.10115	2.83665	2.52296	2.13368	6.05124	6.15212	5.8386	5.44846	4.26723	4.24889	3.81038	4.36847	3.75039	3.06919	3.4377	3.20463	3.23005	3.2376	3.16131	2.66404
T223_X/Unknown	4.8357	5.68416	5.30378	5.88264	3.26606	3.32415	2.98637	3.3213	2.74853	2.71299	2.95061	2.38565	2.54896	2.34645	2.24933	1.77259	5.24835	5.27323	5.02501	4.66691	3.50401	3.64453	3.19523	3.84259	3.1743	2.61638	2.93542	2.5325	2.55915	2.61319	2.60559	2.21682
T224_X/Unknown	0.530515	0.415037	1.32193	1.22239	0.68741	0.503613	0.499337	0.726906	0.659104	0.370398	0.479469	0.274243	0.440875	0.247559	0.463569	0.238292	1.78892	2.22925	2.16227	1.72489	1.71359	1.1762	1.33872	1.11735	0.836501	0.661632	0.687413	0.693215	0.67423	0.772932	0.813505	0.653957
T225_X/Unknown	0	0	0	0	0	0	0	0	0.0216951	0	0	0	0	0	0	0	0	0	0	0	0	0	0	0	0	0	0	0	0	0	0	0
Dbus_piggyBac	0	0	0	0	0	0	0	0	0	0	0	0	0	0	0	0	0.115477	0.180572	0	0	0.185111	0.0554951	0.203269	0	0	0.16112	0.310574	0.0641303	0.173332	0.357621	0.110253	0.136009

## Sheet: Figure3ab
Normalized DNA read counts of TEs. Used for Figure 3a and b
TE entries	pse_female	pse_male	mir_female	mir_male
Transib3_DP	4.13501	2.89034	126.348	77.1415
hAT-1N_DP	2.80965	2.06826	54.7531	63.5442
hAT-1_DP	2.31816	1.9497	42.2652	102.765
WORF_DMi	36.1476	27.464	2119.68	2309.59
SPOCK_DMi	4.14734	12.2479	340.971	536.867
TRIM	9.89686	8.13046	694.214	863.815
Transib4_DP	0.230465	0.136445	3.43998	9.51629
TransibN5_DP	1.06049	0.711325	34.1669	29.5962
Gypsy9-I_Dpse	2.11324	1.71879	89.1171	301.668
Gypsy9-LTR_Dpse	2.342	1.73731	71.953	137.869
Gypsy5-I_Dpse	2.62436	2.20798	237.664	456.276
Gypsy5-LTR_Dpse	0.618683	0.548705	56.8314	88.3552
Gypsy2-I_Dpse	1.57118	3.75907	19.0991	15.4752
Gypsy2-LTR_Dpse	0.221459	0.608713	1.30791	0.993161
Gypsy20-I_Dpse	5.26888	8.34467	91.3567	193.197
Gypsy20-LTR_Dpse	0.111099	0.22423	0.716664	4.36991
Gypsy24-I_Dpse	13.0682	8.71579	582.88	1443.73
Gypsy24-LTR_Dpse	1.84734	1.27291	58.4439	251.179
Gypsy21-I_Dpse	7.70006	10.5109	141.487	383.703
Gypsy21-LTR_Dpse	1.4558	1.95855	22.7362	80.8252
Gypsy8-I_Dpse	13.2266	14.3309	549.179	1187.75
Gypsy8-LTR_Dpse	4.16063	5.18172	87.0746	234.91
Gypsy6-I_Dpse	5.24784	3.62889	0.716664	0.541724
Gypsy6-LTR_Dpse	1.03266	0.753094	0	0
Gypsy19-I_Dpse	4.95316	8.5579	136.99	159.809
Gypsy19-LTR_Dpse	0.847893	1.42467	16.3937	14.0668
Gypsy10-I_Dpse	6.58051	12.5772	224.799	908.2
Gypsy10-LTR_Dpse	2.09537	3.74737	67.5276	341.774
Gypsy3-I_Dpse	6.61203	5.34148	486.328	866.433
Gypsy3-LTR_Dpse	0.667773	0.48264	38.0907	67.6252
Gypsy12-I_Dpse	9.08994	8.80573	243.003	428.684
Gypsy12-LTR_Dpse	1.67859	2.23861	54.0185	144.929
Gypsy11-I_Dpse	4.32532	7.6403	158.956	636.67
Gypsy11-LTR_Dpse	1.23412	2.00324	28.5232	89.6734
Gypsy14-I_Dpse	2.91337	3.31631	25.9432	15.9447
Gypsy14-LTR_Dpse	2.43583	2.20986	26.4628	18.5992
Gypsy15-I_Dpse	5.13202	4.04407	153.796	789.942
Gypsy15-LTR_Dpse	4.77724	3.72106	114.917	419.601
Gypsy16-I_Dpse	2.89971	3.27977	228.007	411.06
Gypsy16-LTR_Dpse	0.0768463	0.113263	6.37831	12.4777
Gypsy17-I_Dpse	23.9039	22.7126	1113.68	2003.42
Gypsy17-LTR_Dpse	1.18643	1.18317	43.5552	72.8799
Gypsy18-I_Dpse	119.046	121.332	1991.14	2536.7
Gypsy18-LTR_Dpse	0.0888789	0.087854	0.214999	0.198632
Gypsy13-I_Dpse	2.55394	2.51338	185.186	258.222
Gypsy13-LTR_Dpse	0.371387	0.330253	17.6299	25.8764
Gypsy4-I_Dpse	3.93821	2.33572	84.1005	113.636
Gypsy4-LTR_Dpse	2.47628	1.55186	49.414	65.9459
Gypsy23-I_Dpse	5.66079	4.24853	158.293	333.16
Gypsy23-LTR_Dpse	1.50267	1.05773	66.8826	137.038
Gypsy7-I_Dpse	2.67722	2.25086	133.998	288.233
Gypsy7-LTR_Dpse	0.519691	0.421657	14.9424	34.1647
Gypsy22-I_Dpse	6.01889	12.5397	199.501	374.999
Gypsy22-LTR_Dpse	0.120179	0.25131	3.2429	5.50753
Copia2-I_Dpse	5.53751	13.9703	185.526	770.007
Copia2-LTR_Dpse	1.129	2.90406	31.2644	122.123
BEL3-I_Dpse	4.04997	4.29169	245.636	318.552
BEL3-LTR_Dpse	0.723359	0.726362	21.3924	20.3147
BEL2-I_Dpse	27.2018	29.9603	946.569	1055.95
BEL2-LTR_Dpse	1.04994	1.3199	32.6978	48.376
Copia1-I_Dpse	2.05529	1.94441	217.364	318.082
Copia1-LTR_Dpse	0.388144	0.363738	38.9865	48.3398
Gypsy-3_DPer-I	8.06894	7.33678	204.984	213.566
Gypsy-3_DPer-LTR	7.21639	6.2581	141.953	131.964
Gypsy-4_DPer-I	1.16576	1.22111	34.3461	48.8455
Gypsy-4_DPer-LTR	0.576458	0.512018	27.3586	25.7319
Gypsy-2_DPer-I	2.0293	2.13119	179.076	516.733
Gypsy-2_DPer-LTR	0.11073	0.132825	8.33121	27.4835
Copia-1_DPer-I	0.790166	5.55415	24.1695	169.596
Copia-1_DPer-LTR	0.182187	0.664753	3.33249	10.9789
BEL-1_DPer-I	19.4296	25.7264	634.283	1012.08
BEL-1_DPer-LTR	1.22526	2.01939	23.7395	53.2334
Harbinger-N1_DPe	3.75115	2.86368	74.963	122.791
Mariner-1_DPe	2.70675	1.98173	85.3905	58.2353
Jockey-1_DPer	1.33311	3.25491	76.6472	71.1103
Jockey-2_DPer	7.74325	6.41125	355.608	364.761
Jockey-3_DPer	2.32975	2.9003	23.6141	283.936
Jockey-4_DPer	3.05961	2.18995	299.028	575.419
Jockey-5_DPer	4.86738	4.38657	398.644	883.064
Jockey-6_DPer	1.45964	4.96159	61.2747	101.086
Jockey-7_DPer	4.83586	3.55259	154.136	177.74
Jockey-8_DPer	1.65637	1.43657	83.6526	80.6266
Jockey-9_DPer	1.41667	2.71206	5.35706	223.533
CR1-3_DPer	6.19835	3.48701	576.681	309.252
CR1-2_DPer	9.36108	6.73768	248.216	155.655
CR1-1_DPer	107.326	87.6986	4394.8	4227.49
Helitron-1_DPe	7.79182	8.94008	100.207	104.174
HelitronN-1_DPe	128.741	164.358	5173.52	14472
R1_DPs	13.6087	15.6499	3082.08	3432.33
R1-2_DPer	3.03945	2.06178	232.199	701.46
R1-3_DPer	1.61016	1.60831	134.804	241.555
R1-5_DPer	2.52751	1.78527	339.501	1116.51
R1-4_DPer	3.54652	2.50809	419.499	669.86
R1-6_DPer	4.97191	3.91793	187.855	895.235
R1-1_DPer	2.35699	1.76676	259.128	1369.06
R1-7_DPer	4.91529	3.63411	343.766	1192.77
BEL-6_DPe-I	5.36632	5.58458	514.726	656.895
BEL-6_DPe-LTR	0.417155	0.377382	14.2974	18.3464
BEL-6_DPer-I	7.76392	7.04468	587.879	1443.48
BEL-6_DPer-LTR	1.29081	1.15832	71.9709	124.94
BEL-13_DP-I	14.3009	19.4797	391.836	275.882
BEL-13_DP-LTR	3.16664	4.34049	60.5939	42.2003
BEL-15_DP-I	4.40283	3.36546	111.441	61.7385
BEL-15_DP-LTR	0.671833	0.543205	10.4812	6.86184
BEL-5_DPer-I	15.6878	21.4987	843.603	3229.29
BEL-5_DPer-LTR	5.86859	7.38315	93.9008	269.219
BEL-3_DPer-I	36.6305	44.9257	1413.19	2575.05
BEL-3_DPer-LTR	5.6636	6.57617	120.131	236.733
BEL-2_DPer-I	22.7179	15.9972	743.467	494.45
BEL-2_DPer-LTR	5.93791	3.97619	55.5773	39.7084
BEL-4_DPse-I	3.28904	2.44905	279.714	453.965
BEL-4_DPse-LTR	0.786401	0.59827	42.1577	50.7415
BEL-14_DP-I	18.3437	13.2395	918.566	1310.45
BEL-14_DP-LTR	4.53541	3.52627	140.502	199.571
BEL-7_DPe-I	3.17742	4.72448	95.9792	281.444
BEL-7_DPe-LTR	0.298305	0.511182	10.6604	29.6323
BEL-7_DPer-I	2.12734	2.28476	203.783	357.682
BEL-7_DPer-LTR	0.0823828	0.0629319	7.38163	9.01068
BEL-8_DPe-I	21.2806	21.7928	461.943	657.689
BEL-8_DPe-LTR	2.8022	2.89563	43.1431	55.4906
BEL-4_DPer-I	20.7352	15.6185	915.341	687.592
BEL-4_DPer-LTR	5.02897	3.83794	155.068	115.803
Gypsy-25_DPse-I	2.1624	1.86895	252.158	389.283
Gypsy-25_DPse-LTR	2.17783	2.05482	229.081	485.114
Gypsy-5_DPer-I	4.82294	7.55287	156.053	767.804
Gypsy-5_DPer-LTR	0.567009	0.890235	19.6366	57.6033
Gypsy-11_DPer-I	8.23297	17.6731	177.876	842.092
Gypsy-11_DPer-LTR	5.1659	10.8306	102.16	440.223
Gypsy-26_DP-I	1.55258	1.68593	141.828	423.592
Gypsy-26_DP-LTR	2.25482	2.03777	144.103	374.44
Gypsy-26_DPse-I	7.69895	12.7532	87.4509	116.868
Gypsy-26_DPse-LTR	0.946443	1.48224	9.65704	22.0482
Gypsy-9_DPer-I	3.79647	6.64955	354.91	360.012
Gypsy-9_DPer-LTR	1.98066	3.48562	149.514	171.564
Gypsy-31_DP-I	0.978997	0.934998	80.338	449.775
Gypsy-31_DP-LTR	0.323847	0.301084	37.4636	159.772
Gypsy-1_DPer-I	6.08961	6.92104	407.495	707.618
Gypsy-1_DPer-LTR	0.952643	1.17134	26.4449	62.858
Gypsy-12_DPer-I	10.5467	10.2156	293.097	835.862
Gypsy-12_DPer-LTR	2.18868	2.41306	32.859	74.4329
Gypsy-7_DPer-I	15.8295	32.4947	353.423	825.822
Gypsy-7_DPer-LTR	7.72678	19.0845	111.907	190.398
Gypsy-8_DPer-I	1.11527	1.40072	86.6267	302.733
Gypsy-8_DPer-LTR	1.83294	1.68614	104.49	264.199
Gypsy-6_DPer-I	2.6158	2.02684	222.399	452.628
Gypsy-6_DPer-LTR	2.50987	1.76369	72.6338	264.145
Gypsy-27_DP-I	4.12313	4.51689	115.257	67.4988
Gypsy-27_DP-LTR	0.554386	0.60565	1.93499	1.76963
Gypsy-25_DP-I	0.790166	0.980317	105.314	100.797
Gypsy-25_DP-LTR	1.07334	1.01756	75.5363	69.2143
Gypsy-10_DPer-I	2.25468	4.6415	144.712	333.955
Gypsy-10_DPer-LTR	0.956704	1.7765	26.3732	85.9716
Copia-2_DPer-I	3.57568	2.67293	333.32	1003.35
Copia-2_DPer-LTR	0.784261	0.567083	57.5839	126.836
Copia-29_DP-I	4.97287	8.20363	71.5589	55.0392
Copia-29_DP-LTR	0.713837	1.16389	5.76914	4.04487
Polinton-1_DPe	14.1887	16.8348	242.573	636.183
DNA-1_DPe	7.30387	5.96516	90.8729	249.915
Kiri-1_DPer	8.46277	7.80091	160.479	83.263
I-1_DPe	3.22105	2.33927	64.8222	43.4282
Kiri-2_DPer	2.65825	1.91566	84.8888	49.5136
LOA-1_DPer	31.078	24.5602	1413.78	1772.56
LOA-2_DPer	36.4979	34.3636	1871.69	2102.02
LOA-3_DPer	46.2773	41.4801	2261.58	2813.44
LOA-1B_DPer	23.0965	22.3684	930.838	903.018
Loa-1_DPs	14.4185	11.1407	1156.71	1100.91
MINIME_DP	59.7008	83.5269	2982.86	6808.71
Nobel_I	20.8278	23.498	919.282	1161.71
Nobel_LTR	1.70723	2.17101	33.0203	41.0988
TRAM_I	11.5754	14.7717	553.139	1582.03
TRAM_LTR	4.18026	4.49664	192.729	512.092
BEL1_I_Dpse	5.6932	8.68857	201.418	163.817
Gypsy-1A_DPer-LTR	0.667404	0.6273	19.762	12.4958
Gypsy-32_DP-I	4.34097	2.82121	162.396	351.182
Gypsy-32_DP-LTR	3.45757	2.45037	83.778	156.594
Hopers2	6.01291	8.88843	201.723	400.388
Mariner-10_DRh	2.16174	1.61903	16.8595	11.4123
Mariner-3_Dro	2.97361	2.41383	26.1761	30.5894
Transib1_DP	1.47684	1.03879	28.4695	28.0794
Transib2_DP	1.82364	1.42286	25.6386	19.9716
Gal_DPer	1.73624	1.42585	41.889	42.8323
Gal_DPse	3.43742	2.67781	47.3177	41.3516
PARISa_DPe	1.25243	0.777041	18.5258	12.568
BEL1_LTR_Dpse	0.376923	0.687517	11.7891	10.2386
Gypsy1-I_Dpse	0.855644	1.06942	63.0485	337.891
Gypsy1-LTR_Dpse	0.0842283	0.110966	4.35373	26.8334
R2_DPs	1.77219	2.0693	17.2716	48.2134
Dper_piggyBac	1.10575	0.964445	13.3837	12.1166
Dlow_Gypsy_2	2.32776	2.22524	81.413	75.5705
Dlow_Mariner_3	0.213782	0.184201	4.56873	3.91847
Dmir_P_226	1.02248	0.677979	26.5345	21.2175
Daff_Helitron_4	1.93326	1.3474	36.1198	22.951
Dlow_Helitron_5	4.01734	2.71958	94.6892	54.4433
Dpse_Gypsy_6	34.1907	42.857	1475.59	4446.31
Dper_loa_7	1.51508	1.52652	5.51831	6.32011
T9_LTR	2.28081	1.96906	33.2711	24.4318
Daff_Jockey_18	1.20636	0.926226	27.3586	30.7338
T24_X/Unknown	0.50788	0.478254	9.44204	7.92723
T31_LTR	0.309526	0.279434	6.7008	4.00876
T32_LTR	0.221681	0.22228	4.78373	4.08099
T33_X/Unknown	0.16233	0.150647	2.52624	3.06977
T34_X/Unknown	0.241021	0.214344	2.22166	2.60028
T35_X/Unknown	0.393607	0.350093	5.55414	4.87552
T38_LTR	0.0293802	0.0228337	0.394165	0.325034
T46_LTR	0.307976	0.25493	4.58665	3.8643
T47_X/Unknown	0.0198575	0.0143407	0.214999	0.126402
T52_LTR	0.0709408	0.041212	1.18249	0.758414
T55_LTR	0.105341	0.0614003	2.25749	1.20985
Dlow_Loa_58	0.695972	0.552046	11.2516	7.855
T59_LTR	2.74159	2.05392	56.4014	46.2993
T61_LTR	6.48167	5.3884	132.834	199.535
Dlow_Gypsy_64	0.683571	0.631198	50.6144	29.8129
T66_X/Unknown	1.84047	1.12637	72.8488	43.8074
Dper_Jockey_70	4.14697	5.96711	113.806	683.728
T74_X/Unknown	1.66205	1.29143	21.2312	17.9852
T76_X/Unknown	2.15487	1.71113	23.8291	16.956
Dpse_hAT-Pegasus_77	2.26988	1.61862	27.8782	14.4099
Dpse_Gypsy_79	6.536	7.31228	302.575	795.594
T80_X/Unknown	5.42294	3.97814	85.1396	65.982
T81_X/Unknown	0.423356	0.317653	9.49579	8.14392
T82_X/Unknown	1.45255	1.17656	27.1795	27.7182
T83_X/Unknown	5.34794	4.10463	51.5639	40.7376
T86_X/Unknown	1.03067	0.767435	22.9511	14.0126
T88_X/Unknown	4.83689	4.27965	79.8184	71.5617
T89_X/Unknown	1.6653	1.27012	30.9599	18.0755
T90_X/Unknown	3.23471	2.37296	52.9794	39.2208
Dpse_TcMar-Tc1_93	3.29723	2.43415	57.781	41.5141
Dpse_CMC-EnSpm_97	2.871	1.88816	15.8562	24.197
T98_X/Unknown	6.00361	4.22124	89.5113	65.4041
T99_X/Unknown	1.25228	8.21073	26.3374	18.9784
T102_X/Unknown	0.554091	0.367845	9.72871	6.46457
T104_X/Unknown	3.71284	2.96566	69.8926	60.6731
T110_X/Unknown	5.64359	4.73618	64.1951	47.7259
T111_X/Unknown	11.1164	8.8956	134.034	104.444
T113_X/Unknown	12.1526	10.6254	125.954	91.0458
T117_X/Unknown	1.30683	0.926783	50.0589	49.3691
T119_X/Unknown	46.6133	26.2165	144.676	195.761
Dpse_TcMar-Tc1_120	1.78238	1.27681	34.3282	27.8266
Dpse_P_121	1.68981	1.13563	80.8217	109.844
T122_X/Unknown	1.32263	1.84953	16.1249	17.606
T123_X/Unknown	2.16749	1.86589	47.6223	47.2925
Dpse_hAT-hATm_125	1.98568	1.15547	22.1628	12.5319
T126_X/Unknown	1.35548	1.00002	4.40748	3.06977
T129_X/Unknown	3.00668	2.64843	122.639	88.301
T130_X/Unknown	5.82644	4.58519	98.6846	84.8882
T132_X/Unknown	1.23958	0.886963	12.2908	8.25226
T133_X/Unknown	0.797327	1.92527	3.83415	200.925
Dper_Gypsy_134	1.39911	4.62417	7.25622	22.8608
Dper_TcMar-Tc1_136	4.69198	3.43835	73.2072	54.8225
Dper_hAT-hATm_137	1.66087	1.11015	63.2635	31.9978
Dper_Gypsy_138	2.46573	1.68816	273.389	182.651
T139_X/Unknown	3.38862	5.15589	9.38829	10.1122
T140_X/Unknown	3.72959	1.95319	42.8027	21.8495
T141_X/Unknown	3.32056	2.92877	43.1252	36.133
Dper_TcMar-Tc1_144	1.46783	1.02633	14.7454	10.7261
Dper_Jockey_145	2.36821	2.21522	60.0027	69.1059
Dper_TcMar-Tc1_147	2.00221	1.38012	52.9435	35.7899
Dmir_I_149	3.51847	2.4698	186.745	108.002
T150_X/Unknown	0.911378	0.748847	27.4482	19.9716
T151_X/Unknown	1.01598	0.736804	1.91707	0.884816
T153_X/Unknown	0.953898	0.613864	18.042	8.46895
T154_X/Unknown	56.5049	34.2977	227.111	230.54
T155_X/Unknown	2.71487	1.94448	72.0784	45.577
Dmir_TcMar-Tc1_157	5.51027	4.1345	40.9394	24.0706
T158_X/Unknown	11.5821	9.70926	181.638	143.503
T162_X/Unknown	1.71601	1.41082	62.0272	40.0695
T164_X/Unknown	1.52969	1.11739	61.7047	36.2413
T166_X/Unknown	5.32654	4.02395	88.0779	61.4134
Dmir_hAT-Blackjack_169	12.4427	10.1153	158.168	130.249
T171_X/Unknown	6.4576	5.72325	100.172	81.385
T172_X/Unknown	24.575	20.3725	280.932	223.064
T173_X/Unknown	1.40693	0.976767	77.0055	134.402
T174_X/Unknown	0.980695	0.65793	21.3745	13.6695
T177_X/Unknown	1.36234	1.06003	26.3911	18.4367
T178_X/Unknown	1.18813	0.76291	15.8203	8.99262
T179_X/Unknown	6.3747	4.99744	102.967	89.2942
T180_X/Unknown	5.43926	4.48967	65.7897	53.9015
Dlow_Helitron_184	4.41944	3.49529	121.349	81.5836
Dlow_Jockey_185	0.369542	0.284586	11.5383	8.37867
T188_X/Unknown	2.36437	1.6828	27.5199	20.5133
T190_X/Unknown	0.743808	0.517517	12.022	7.07853
T192_X/Unknown	0.765068	0.574741	19.8516	15.2947
T194_X/Unknown	6.70416	5.29658	92.8258	65.9278
T196_X/Unknown	0.7771	0.567361	20.8549	20.0618
Daff_PIF-Harbinger_199	0	0	0	0
T200_X/Unknown	0	0	0	0
T201_X/Unknown	0.401505	0.315077	2.75915	2.65445
T202_X/Unknown	3.21537	2.54846	40.6169	35.9163
T203_X/Unknown	0.112944	0.0768548	3.40415	2.97948
T206_X/Unknown	0.00280515	0.00452497	0.214999	0.0902873
T208_X/Unknown	1.52452	0.965071	31.5153	17.3532
T210_X/Unknown	0.370796	0.247481	13.9749	15.1683
T211_X/Unknown	0.124903	0.0898032	11.6099	9.6788
T212_X/Unknown	0.236961	0.156425	1.75583	1.11956
T213_X/Unknown	0.435905	0.330671	4.96289	3.7379
T215_X/Unknown	0.127339	0.077551	0.967496	0.866758
T218_X/Unknown	3.3196	1.87076	23.8649	14.1932
T221_X/Unknown	0.265308	0.204877	5.33914	3.59344
T222_X/Unknown	0.308493	0.22242	5.07039	3.68372
T223_X/Unknown	0.291957	0.214135	4.04915	3.2684
T224_X/Unknown	0.287085	0.210237	5.71539	4.17128
T225_X/Unknown	0.00900601	0.0079361	0.143333	0.14446
Dbus_piggyBac	0.00206695	0.00201883	0	0.0361149

## Sheet: Figure4gh
TE insertions counts on the neo-Y assembly and male and female normarlized RNA-seq reads at TEs (log2 scale). Used for Figure 4g and h.
TEs	# of inserts on neo_Y	male	female
BEL-13_DP-I	10	3.24184	1.88222
BEL-14_DP-I	56	7.16101	7.05741
BEL-14_DP-LTR	1	4.60755	4.4704
BEL-1_DPer-I	99	5.46299	2.82815
BEL1_I_Dpse-int	4	3.2881	3.65402
BEL2-I_Dpse	49	6.49303	5.09058
BEL-3_DPer-I	104	7.0842	5.58799
BEL3-I_Dpse	14	5.34298	2.43132
BEL-4_DPer-I	24	5.91814	5.17366
BEL-4_DPer-LTR	6	4.06471	3.93226
BEL-4_DPse-I	22	3.65074	1.58281
BEL-5_DPer-I	159	7.45529	4.73419
BEL-6_DPe-I	27	5.61254	4.30771
BEL-6_DPer-I	45	7.73067	3.98983
BEL-7_DPe-I	14	4.18967	1.72467
BEL-7_DPer-I	28	4.7561	2.8152
BEL-8_DPe-I	37	4.676	2.552
Copia-1_DPer-I	34	5.36748	1.59756
Copia1-I_Dpse	8	4.54442	2.89391
Copia-2_DPer-I	31	8.35748	2.22896
Copia2-I_Dpse	52	8.11545	5.68551
Copia2-LTR_Dpse	5	5.28046	3.29729
CR1-1_DPer	220	7.67332	6.62454
CR1-2_DPer	2	4.05342	3.53591
CR1-3_DPer	1	3.17996	3.11432
Daff_Helitron_4	15	1.85753	2.15682
Daff_Jockey_18	18	1.67064	1.30479
Dlow_Gypsy_2	1	1.96097	1.96566
Dlow_Gypsy_64	3	1.72112	1.93979
Dlow_Helitron_5	1	2.67209	2.6672
Dlow_Mariner_3	1	0.723489	0.852348
Dmir_hAT-Blackjack_169	68	4.64941	4.56876
Dmir_I_149	1	4.55392	4.67003
Dmir_P_226	4	1.8831	1.41132
DNA-1_DPe	92	7.01611	5.18483
Dper_Gypsy_134	3	1.85812	0.856531
Dper_Gypsy_138	4	5.9882	6.08322
Dper_Jockey_145	1	0.451333	0.437414
Dper_Jockey_70	91	3.72535	1.48453
Dper_piggyBac	1	0.850757	0.617463
Dper_TcMar-Tc1_136	11	4.86062	4.61208
Dper_TcMar-Tc1_147	2	4.51209	4.86628
Dpse_CMC-EnSpm_97	2	2.25671	0.648711
Dpse_Gypsy_6	122	7.56797	6.23835
Dpse_Gypsy_79	47	5.77464	4.43357
Dpse_TcMar-Tc1_120	6	3.93372	3.24676
Dpse_TcMar-Tc1_93	1	3.95104	3.99231
Gal_DPer	10	3.72875	1.69725
Gal_DPse	39	3.03888	1.81011
Gypsy-10_DPer-I	46	5.26923	0.812229
Gypsy-10_DPer-LTR	44	2.4622	0.15056
Gypsy10-I_Dpse	143	6.43893	2.07498
Gypsy10-LTR_Dpse	66	4.31492	0.223632
Gypsy-11_DPer-I	37	5.34583	0.745457
Gypsy-11_DPer-LTR	60	3.95994	0.377218
Gypsy11-I_Dpse	18	7.27264	2.32098
Gypsy11-LTR_Dpse	18	3.99937	0.856531
Gypsy-12_DPer-I	79	4.99245	1.34555
Gypsy-12_DPer-LTR	5	2.73948	2.01408
Gypsy12-I_Dpse	75	5.77117	1.47196
Gypsy12-LTR_Dpse	35	4.54869	0.721022
Gypsy13-I_Dpse	19	5.27112	1.58608
Gypsy14-I_Dpse	2	0.633771	0.223632
Gypsy14-LTR_Dpse	1	2.26229	2.24486
Gypsy15-I_Dpse	14	3.4992	1.00956
Gypsy15-LTR_Dpse	25	4.74268	1.55405
Gypsy16-I_Dpse	21	3.11058	1.00517
Gypsy17-I_Dpse	176	7.21914	3.69674
Gypsy18-I_Dpse	1	3.76847	2.81346
Gypsy19-I_Dpse	11	4.83754	2.28404
Gypsy-1_DPer-I	56	4.86496	1.99965
Gypsy-1_DPer-LTR	26	3.11269	0.235935
Gypsy1-I_Dpse	1	4.49538	0.356144
Gypsy20-I_Dpse	79	3.34868	0.58272
Gypsy21-I_Dpse	38	8.27166	3.70151
Gypsy22-I_Dpse	14	6.49151	3.26706
Gypsy23-I_Dpse	28	3.17333	0.45172
Gypsy23-LTR_Dpse	7	1.99096	0.134444
Gypsy24-I_Dpse	151	8.68985	6.49619
Gypsy24-LTR_Dpse	33	6.50815	3.27392
Gypsy-25_DP-I	3	3.0155	0.87536
Gypsy-25_DP-LTR	7	2.09391	0.977698
Gypsy-25_DPse-I	38	2.87866	0.610783
Gypsy-25_DPse-LTR	33	3.50978	1.86455
Gypsy-26_DP-I	13	3.01717	0.419094
Gypsy-26_DP-LTR	27	3.35221	0.841446
Gypsy-26_DPse-I	19	4.2084	1.92094
Gypsy-26_DPse-LTR	3	1.63646	0
Gypsy-27_DP-I	5	2.14917	1.19063
Gypsy-2_DPer-I	41	5.21803	2.33551
Gypsy2-I_Dpse	1	5.04533	2.49398
Gypsy-31_DP-I	30	2.93997	0.491218
Gypsy-31_DP-LTR	4	1.7471	0.283087
Gypsy-32_DP-I	36	5.14106	2.34185
Gypsy-32_DP-LTR	54	4.44479	2.39807
Gypsy-3_DPer-I	3	1.94247	0.482422
Gypsy-3_DPer-LTR	6	2.23803	1.56891
Gypsy3-I_Dpse	110	9.5237	8.77122
Gypsy3-LTR_Dpse	27	6.19885	5.20494
Gypsy-4_DPer-I	11	1.82319	0.235221
Gypsy-4_DPer-LTR	3	0.914588	0.36411
Gypsy4-I_Dpse	6	1.229	0.341184
Gypsy4-LTR_Dpse	2	1.30508	0.511601
Gypsy-5_DPer-I	92	9.23415	5.95166
Gypsy5-I_Dpse	28	3.81855	1.17434
Gypsy5-LTR_Dpse	21	2.72184	0.52879
Gypsy-6_DPer-I	24	3.20265	0.933206
Gypsy-6_DPer-LTR	24	6.88095	2.02682
Gypsy6-I_Dpse	1	0	0.0549665
Gypsy-7_DPer-I	34	6.22848	3.93128
Gypsy-7_DPer-LTR	33	3.63298	2.21231
Gypsy7-I_Dpse	35	4.30467	3.835
Gypsy7-LTR_Dpse	4	2.01323	1.62838
Gypsy-8_DPer-I	8	4.81834	0.274312
Gypsy-8_DPer-LTR	19	4.84397	0.490321
Gypsy8-I_Dpse	49	6.08021	5.19988
Gypsy8-LTR_Dpse	47	3.32441	0.795783
Gypsy-9_DPer-I	16	2.22071	0.582158
Gypsy-9_DPer-LTR	19	1.97899	0.724587
Gypsy9-I_Dpse	11	3.95908	0.584402
Gypsy9-LTR_Dpse	42	3.2018	2.53138
Harbinger-N1_DPe	46	6.98514	4.75621
hAT-1_DP	37	3.6215	3.07734
hAT-1N_DP	2	4.7819	4.87144
Helitron-1_DPe	3	1.69753	1.04156
HelitronN-1_DPe	3408	9.27398	8.01696
Hopers2	1	5.03182	4.56362
I-1_DPe	1	2.53875	1.90745
Jockey-2_DPer	1	2.01199	1.06317
Jockey-3_DPer	23	3.92325	3.04363
Jockey-4_DPer	52	6.43472	3.76964
Jockey-5_DPer	33	6.01657	2.82005
Jockey-6_DPer	14	0.74358	0.352199
Jockey-7_DPer	7	2.75744	2.30241
Jockey-8_DPer	4	5.21519	5.87237
Jockey-9_DPer	21	2.06424	0.929681
Kiri-1_DPer	5	2.04976	1.52295
LOA-1B_DPer	35	5.00678	3.12832
LOA-1_DPer	45	4.95371	3.56594
Loa-1_DPs	3	5.54731	5.15671
LOA-2_DPer	79	5.74188	4.85478
LOA-3_DPer	133	6.1053	4.5883
Mariner-10_DRh	1	0.949539	1.19883
Mariner-1_DPe	3	5.02125	4.4102
Mariner-3_Dro	8	4.28146	3.0188
MINIME_DP	193	8.4231	6.79484
Nobel_I-int	34	5.9775	3.99503
PARISa_DPe	13	2.30595	3.01597
Polinton-1_DPe	66	4.809	2.74529
R1-1_DPer	53	5.72248	1.52017
R1-2_DPer	31	5.84822	1.08895
R1-3_DPer	8	4.03458	1.59167
R1-4_DPer	38	4.63753	1.48357
R1-5_DPer	54	5.73707	2.94417
R1-6_DPer	35	6.45692	2.68126
R1-7_DPer	99	5.10442	1.10544
R1_DPs	14	3.06954	2.5955
R2_DPs	1	0.0575422	0.107915
SPOCK_DMi	91	6.41525	5.74386
T104_X/Unknown	3	3.33653	3.64378
T111_X/Unknown	26	2.84957	3.09784
T113_X/Unknown	6	1.59565	1.77829
T117_X/Unknown	2	6.01089	5.11659
T119_X/Unknown	1	2.20005	2.75909
T122_X/Unknown	3	0.5962	0.352857
T130_X/Unknown	2	4.80075	5.33959
T133_X/Unknown	12	1.17396	0.2134
T139_X/Unknown	2	0.207216	0.027745
T141_X/Unknown	11	2.34033	3.11982
T158_X/Unknown	43	3.7211	3.82022
T164_X/Unknown	1	3.24747	3.73709
T166_X/Unknown	1	4.32706	4.13832
T171_X/Unknown	5	4.3004	4.62711
T172_X/Unknown	47	4.58589	4.76328
T173_X/Unknown	33	7.2942	6.32256
T179_X/Unknown	1	4.091	4.74247
T192_X/Unknown	1	1.23592	1.89575
T194_X/Unknown	19	3.11409	3.27233
T202_X/Unknown	6	10.8811	11.3829
T32_LTR	2	1.03011	1.32103
T34_X/Unknown	4	0.0327899	0.0832712
T35_X/Unknown	1	0.165735	0.258826
T59_LTR	4	3.10729	3.15574
T61_LTR	69	5.24596	3.46934
T82_X/Unknown	3	4.66026	4.56462
T83_X/Unknown	25	3.987	3.91842
T88_X/Unknown	8	6.21644	6.54005
T90_X/Unknown	3	3.55744	4.10054
T98_X/Unknown	2	3.47887	3.80415
T9_LTR	21	6.06855	6.8417
TRAM_I-int	152	5.9775	3.99503
Transib1_DP	9	3.03251	3.11734
Transib2_DP	2	2.5071	1.79873
Transib3_DP	4	3.72342	3.64622
Transib4_DP	1	0.853015	0.0840643
TransibN5_DP	6	2.4829	1.3057
TRIM	5	4.49082	3.04934
WORF_DMi	150	7.79213	6.94898

## Sheet: Figure5cd
de novo TE insertions in D. pseudoobscura embryos across developmental stage and sex. Used for Fig. 5c and d
Input	Stage	Sex	autosomal_coverage	Y_1	Y_2	Y_3	Y_4	Y_5	Y_6	Y_7	Y_8	Y_9	Y_10	Muller_A-AD	Muller_B	Muller_C	Muller_E	Muller_F
pAAin	5	M	20.4574	0	0	0	0	0	0	0	0	0	0	1	0	1	2	0
pABin	5	M	99.2407	0	0	0	0	0	0	0	0	0	1	2	4	5	5	0
pACin	5	M	25.1255	0	0	0	0	0	0	0	0	0	0	1	2	1	0	0
pADin	5	F	23.9881	0	0	0	0	0	0	0	0	0	0	1	1	2	1	0
pAEin	5	M	26.1029	0	0	0	0	0	0	0	0	0	0	4	4	0	3	0
pAFin	5	F	21.7629	0	0	0	0	0	0	0	0	0	0	16	3	2	3	0
pAGin	5	M	21.6149	0	0	0	0	0	0	0	0	0	0	5	4	2	7	0
pAHin	5	M	16.758	0	0	0	0	0	0	0	0	0	0	3	1	1	2	0
pAIin	5	M	19.996	0	0	0	0	0	0	0	0	0	0	0	0	0	0	0
pAJin	5	F	15.4795	0	0	0	0	0	0	0	0	0	0	3	1	1	4	0
pAKin	5	F	17.7821	0	0	0	0	0	0	0	0	0	0	11	1	1	3	0
pAMin	7	M	38.163	0	0	0	0	0	0	0	0	0	0	30	21	18	20	2
pANin	7	F	21.2509	0	0	0	0	0	0	0	0	0	0	7	2	1	0	0
pAOin	7	M	23.0084	0	0	0	0	0	0	0	0	0	0	3	0	0	0	0
pAPin	7	F	19.6347	0	0	0	0	0	0	0	0	0	0	1	1	2	2	0
pAQin	5	M	20.1259	0	0	0	0	0	0	0	0	0	0	1	3	0	2	0
pARin	5	F	18.5547	0	0	0	0	0	0	0	0	0	0	0	0	1	0	0
pASin	7	M	26.5623	0	0	0	0	0	0	0	0	0	0	0	1	0	1	0
pATin	7	F	23.5345	0	0	0	0	0	0	0	0	0	0	1	0	0	0	0
pAUin	5	F	27.1818	0	0	0	0	0	0	0	0	0	0	18	7	3	3	0
pAVin	5	F	26.6892	0	0	0	0	0	0	0	0	0	0	23	6	7	5	0
pAWin	5	M	36.9189	0	0	0	0	0	0	0	0	0	0	25	9	9	14	1
pAXin	5	M	28.5572	0	0	0	0	0	0	0	0	0	0	8	5	4	5	1
pAin	7	F	21.0673	0	0	0	0	0	0	0	0	0	0	20	6	9	7	0
pBin	7	F	24.196	0	0	0	0	0	0	0	0	0	0	18	4	2	7	1
pCin	7	F	12.9589	0	0	0	0	0	0	0	0	0	0	17	5	4	3	0
pDin	7	F	10.2602	0	0	0	0	0	0	0	0	0	0	4	2	2	3	0
pEin	7	F	21.4953	0	0	0	0	0	0	0	0	0	0	20	8	0	7	0
pFin	7	M	35.4702	0	0	0	0	1	0	0	0	0	1	19	10	9	19	0
pGin	7	F	22.7388	0	0	0	0	0	0	0	0	0	0	12	3	3	1	0
pHin	7	F	37.0598	0	0	0	0	0	0	0	0	0	0	12	4	6	7	0
pMin	7	M	33.1687	0	0	0	0	0	0	0	0	0	0	16	16	16	26	2
pNin	7	M	38.5646	0	0	2	0	0	0	0	0	0	0	20	24	17	24	3
pOin	7	F	32.3336	0	0	0	0	0	0	0	0	0	0	95	40	37	50	1
pXin	5	F	20.1555	0	0	0	0	0	0	0	0	0	0	3	0	1	0	0
pYin	5	M	25.0216	0	0	0	0	0	0	0	0	0	0	4	3	5	1	0
pZin	5	M	19.5126	2	0	0	0	0	0	0	0	0	0	0	0	1	1	0

## Sheet: Figure5ef
de novo TE insertions in D. miranda embryos across developmental stage and sex. Used for Figure 5e-h supp. figure 7 and supp. figure 8
Library_name	dev_stage	sex	autosomal_coverage	Contig_Y1	Contig_Y2	MullerA	MullerAD	MullerC	MullerB	MullerE	MullerF
DBCC026A6	early 4	female	3.42118	0	0	4	13	5	7	3	1
DBCC026A8	early 4	female	4.26144	0	0	4	26	1	5	4	2
DBCC026A10	early 4	female	3.82154	0	0	4	37	10	6	5	0
DBCC031D	early 4	female	18.8204	0	0	9	47	7	11	11	1
DBCC031F	early 4	female	16.4734	1	0	8	32	12	12	11	2
DBCC031H	early 4	female	22.1216	2	1	27	77	21	23	16	2
DBCC031J	early 4	female	22.4008	0	0	19	82	21	25	23	9
DBCC039B4	early 4	female	15.8725	1	0	16	66	17	28	20	1
DBCC039B10	early 4	female	16.0036	1	0	15	55	15	27	34	0
DBCC026A12	early 4	male	3.25322	25	13	0	4	2	2	3	1
DBCC031B	early 4	male	19.0714	126	87	2	24	14	12	20	4
DBCC031L	early 4	male	12.7483	53	33	3	9	2	7	3	2
DBCC020C	5a	female	13.6663	0	0	7	38	19	17	20	1
DBCC021O	5a	female	24.2762	11	2	72	212	72	50	59	10
DBCC026C2	5a	female	3.47822	0	0	1	12	2	3	3	0
DBCC026C6	5a	female	3.8982	1	0	4	10	5	1	3	1
DBCC026C10	5a	female	4.0916	0	0	6	21	6	2	3	0
DBCC026C14	5a	female	5.75058	0	0	5	21	6	2	6	0
DBCC029B	5a	female	26.8075	0	0	33	128	43	25	24	7
DBCC029D	5a	female	16.8984	0	0	6	66	13	11	9	3
DBCC029F	5a	female	22.5796	1	0	21	99	23	20	14	2
DBCC029J	5a	female	8.72746	0	1	9	27	3	7	5	1
DBCC029L	5a	female	12.5844	0	0	4	37	7	2	4	4
DBCC029N	5a	female	14.8791	1	0	11	44	13	16	15	1
DBCC029P	5a	female	15.3012	0	1	9	62	19	16	21	1
DBCC021R	5a	male	18.1215	284	201	17	82	20	45	33	5
DBCC021U	5a	male	15.1683	319	203	31	109	35	52	55	10
DBCC021X	5a	male	7.56342	60	33	5	16	9	8	4	0
DBCC026C4	5a	male	4.2599	31	18	0	14	3	3	2	0
DBCC026C12	5a	male	4.99316	0	0	7	20	9	8	3	1
DBCC026C16	5a	male	7.71926	80	55	2	19	2	17	6	3
DBCC029H	5a	male	19.3169	130	110	11	33	8	13	7	3
DBCC039B5	5a	male	10.7149	18	10	6	13	5	12	27	2
DBCC039B11	5a	male	19.1714	98	59	14	51	19	47	61	5
DBCC018C	7	female	18.8294	4	2	21	95	37	23	28	4
DBCC018I	7	female	18.478	3	3	35	156	48	38	37	4
DBCC019A4	7	female	10.7511	1	0	9	36	7	7	6	0
DBCC019D4	7	female	10.0498	0	0	4	30	6	3	5	2
DBCC018F	7	male	18.187	195	108	11	51	13	24	17	4
DBCC018L	7	male	19.4181	263	144	11	57	11	30	43	3
DBCC039B6	7	male	23.5776	61	39	20	43	9	48	61	3
DBCC039B12	7	male	24.8003	133	100	29	71	18	105	105	7

## Sheet: Figure5g
Correlation between # of de novo TE insertions and RNA-seq reads in male (log2 scale). Used for Figure 5g.
TE entries	Male stage 7	log2(# of de novo inserts)
BEL-13_DP-I	3.54086	3.32193
BEL-13_DP-LTR	1.24732	1
BEL-14_DP-I	6.69587	4.80735
BEL-14_DP-LTR	4.11269	2.58496
BEL-15_DP-I	1.57212	2
BEL-1_DPer-I	5.34043	6.37504
BEL-1_DPer-LTR	1.38591	3.58496
BEL1_I_Dpse	4.19289	1
BEL-2_DPer-I	5.04019	2.58496
BEL-2_DPer-LTR	1.12746	1
BEL2-I_Dpse	6.60784	4.52356
BEL-3_DPer-I	7.25326	5.08746
BEL-3_DPer-LTR	4.93745	2.80735
BEL3-I_Dpse	5.62808	1.58496
BEL3-LTR_Dpse	2.07345	1.58496
BEL-4_DPer-I	4.81181	4.75489
BEL-4_DPer-LTR	3.43772	2.32193
BEL-4_DPse-I	3.28818	2.32193
BEL-4_DPse-LTR	1.97342	3.32193
BEL-5_DPer-I	8.01051	4.75489
BEL-5_DPer-LTR	5.33922	3
BEL-6_DPe-I	5.27464	1
BEL-6_DPer-I	8.57301	3.16993
BEL-7_DPe-I	6.76432	2.58496
BEL-7_DPer-I	6.15956	3
BEL-8_DPe-I	4.96466	4.16993
BEL-8_DPe-LTR	2.58392	3
Copia-1_DPer-I	6.74849	2.32193
Copia-1_DPer-LTR	2.39724	1
Copia-29_DP-I	1.5374	1
Copia-2_DPer-I	9.34668	3.32193
Copia-2_DPer-LTR	5.08496	2
Copia2-I_Dpse	7.85201	2.32193
Copia2-LTR_Dpse	5.02974	3.16993
CR1-1_DPer	7.23575	6.40939
CR1-2_DPer	4.69626	4.24793
CR1-3_DPer	3.57881	2.32193
Daff_Helitron_4	2.16527	1
Daff_Jockey_18	1.60401	1.58496
Dlow_Gypsy_2	1.63104	3.32193
Dlow_Gypsy_64	2.53008	2
Dlow_Helitron_5	2.80685	3.45943
Dlow_Loa_58	4.39034	1
Dlow_Mariner_3	0.910006	1
Dmir_hAT-Blackjack_169	5.27495	5.72792
Dmir_I_149	5.59214	2.58496
Dmir_TcMar-Tc1_157	3.76187	2
DNA-1_DPe	7.18464	4.08746
Dper_Gypsy_134	3.28619	2
Dper_Gypsy_138	4.86432	3
Dper_hAT-hATm_137	1.49214	2.80735
Dper_Jockey_145	0.508039	2.80735
Dper_Jockey_70	3.54943	3.70044
Dper_TcMar-Tc1_136	4.63006	3.32193
Dper_TcMar-Tc1_147	3.79743	1
Dpse_CMC-EnSpm_97	2.84722	2
Dpse_Gypsy_6	7.61091	7.83289
Dpse_Gypsy_79	5.36554	4.16993
Dpse_hAT-Pegasus_77	4.02165	1
Dpse_P_121	4.77374	4.32193
Dpse_TcMar-Tc1_120	3.6398	2.58496
Dpse_TcMar-Tc1_93	3.7507	2
Gal_DPer	3.57213	3
Gal_DPse	2.98396	1
Gypsy-10_DPer-I	5.58187	2.58496
Gypsy-10_DPer-LTR	2.87813	3
Gypsy10-I_Dpse	6.17424	4.64386
Gypsy10-LTR_Dpse	3.80076	3.16993
Gypsy-11_DPer-I	5.08671	5.64386
Gypsy-11_DPer-LTR	4.0405	5.70044
Gypsy11-I_Dpse	7.34905	2.58496
Gypsy11-LTR_Dpse	4.26521	1.58496
Gypsy-12_DPer-I	4.77568	5.67243
Gypsy-12_DPer-LTR	2.54194	3
Gypsy12-I_Dpse	7.18582	3
Gypsy13-I_Dpse	5.29765	1.58496
Gypsy13-LTR_Dpse	1.08855	0
Gypsy14-I_Dpse	1.61338	2
Gypsy15-I_Dpse	3.57107	3.70044
Gypsy15-LTR_Dpse	4.33716	3.58496
Gypsy16-I_Dpse	4.01363	1.58496
Gypsy17-I_Dpse	7.0697	5
Gypsy17-LTR_Dpse	3.08293	1
Gypsy18-I_Dpse	3.84911	6.20945
Gypsy19-LTR_Dpse	1.8277	1
Gypsy-1_DPer-I	4.98219	3.90689
Gypsy-1_DPer-LTR	2.32162	1
Gypsy1-I_Dpse	4.06368	3.58496
Gypsy1-LTR_Dpse	0.886084	1
Gypsy20-I_Dpse	3.85079	1.58496
Gypsy20-LTR_Dpse	0.318011	1
Gypsy21-I_Dpse	9.93594	2.58496
Gypsy21-LTR_Dpse	6.46829	4
Gypsy22-I_Dpse	8.43399	0
Gypsy23-I_Dpse	4.24696	3.16993
Gypsy23-LTR_Dpse	2.121	2
Gypsy24-I_Dpse	9.55945	4.90689
Gypsy24-LTR_Dpse	7.07457	0
Gypsy-25_DP-I	1.88764	1
Gypsy-25_DP-LTR	1.79157	1
Gypsy-25_DPse-I	3.48662	1
Gypsy-25_DPse-LTR	4.58175	4.08746
Gypsy-26_DP-I	1.92848	2.58496
Gypsy-26_DP-LTR	2.83711	2
Gypsy-26_DPse-I	3.89935	3.80735
Gypsy-26_DPse-LTR	0.881147	2.58496
Gypsy-27_DP-I	1.99347	1
Gypsy-2_DPer-LTR	1.94309	2.32193
Gypsy-31_DP-I	3.41415	2.80735
Gypsy-31_DP-LTR	2.27044	2.32193
Gypsy-32_DP-LTR	4.70767	3.58496
Gypsy-3_DPer-I	2.19023	2
Gypsy-3_DPer-LTR	3.04856	1
Gypsy3-I_Dpse	9.02092	4.08746
Gypsy3-LTR_Dpse	5.30875	1
Gypsy-4_DPer-I	1.686	3.16993
Gypsy-4_DPer-LTR	1.6161	0
Gypsy4-I_Dpse	1.37996	1
Gypsy4-LTR_Dpse	0.779476	1
Gypsy-5_DPer-I	9.8064	2.58496
Gypsy-5_DPer-LTR	4.39481	0
Gypsy5-I_Dpse	4.029	4.39232
Gypsy5-LTR_Dpse	2.64264	3
Gypsy-6_DPer-LTR	6.24917	1.58496
Gypsy-7_DPer-I	8.63415	5.08746
Gypsy-7_DPer-LTR	5.45162	4.75489
Gypsy7-I_Dpse	3.93784	3.16993
Gypsy7-LTR_Dpse	1.60801	1.58496
Gypsy-8_DPer-I	3.67862	1
Gypsy-8_DPer-LTR	4.51934	1.58496
Gypsy8-I_Dpse	6.42673	5.78136
Gypsy8-LTR_Dpse	3.97188	5.16993
Gypsy-9_DPer-I	5.75324	2.32193
Gypsy-9_DPer-LTR	4.39749	2.58496
Gypsy9-I_Dpse	4.07361	4.39232
Gypsy9-LTR_Dpse	3.15202	5.45943
Harbinger-N1_DPe	7.06562	0
hAT-1_DP	3.96325	3.16993
hAT-1N_DP	4.9762	2
Helitron-1_DPe	1.66581	2
HelitronN-1_DPe	9.30113	8.66534
Hopers2	4.99346	5.12928
I-1_DPe	2.09742	2
Jockey-2_DPer	2.26837	2.32193
Jockey-3_DPer	4.37867	2
Jockey-4_DPer	6.00194	1.58496
Jockey-5_DPer	4.80302	2.32193
Jockey-7_DPer	3.27468	2
Jockey-8_DPer	2.74623	0
Jockey-9_DPer	3.4111	0
Kiri-1_DPer	2.15966	1.58496
Kiri-2_DPer	1.24894	1
LOA-1B_DPer	4.64967	4.39232
LOA-1_DPer	5.17661	4.70044
Loa-1_DPs	4.87908	4.32193
LOA-2_DPer	5.47838	5.08746
LOA-3_DPer	5.44546	5.9542
Mariner-10_DRh	0.587581	1
Mariner-1_DPe	5.40712	1
Mariner-3_Dro	4.60365	1
MINIME_DP	8.2749	7.64386
Nobel_I	6.4946	4.24793
Nobel_LTR	2.21904	3.45943
Polinton-1_DPe	5.62772	4.16993
R1-1_DPer	5.80307	4.32193
R1-2_DPer	5.86878	3
R1-3_DPer	3.53343	1
R1-4_DPer	5.04849	2.32193
R1-5_DPer	6.04205	4.64386
R1-6_DPer	6.80034	3.32193
R1-7_DPer	5.49254	3
R1_DPs	2.15597	4.24793
R2_DPs	0.467428	1
SPOCK_DMi	6.58284	3.80735
T110_X/Unknown	3.53462	2.32193
T111_X/Unknown	3.40349	4
T113_X/Unknown	1.82802	2
T117_X/Unknown	5.58003	2.80735
T119_X/Unknown	2.51647	2.80735
T122_X/Unknown	0.0776392	1
T123_X/Unknown	6.33013	3.16993
T129_X/Unknown	7.06279	1
T130_X/Unknown	5.35153	8.10329
T133_X/Unknown	1.79972	1.58496
T141_X/Unknown	2.82651	2.58496
T150_X/Unknown	1.52972	1
T154_X/Unknown	2.71646	4.08746
T155_X/Unknown	4.99454	2
T158_X/Unknown	4.39171	4.75489
T162_X/Unknown	1.9073	2
T164_X/Unknown	3.09913	1.58496
T166_X/Unknown	4.67177	3.32193
T171_X/Unknown	5.0706	7.2854
T172_X/Unknown	5.20584	5.04439
T173_X/Unknown	6.81823	2.80735
T177_X/Unknown	1.06907	1
T178_X/Unknown	0.472964	1
T180_X/Unknown	3.51451	4.24793
T188_X/Unknown	2.40624	3.45943
T192_X/Unknown	1.06615	0
T194_X/Unknown	3.64175	3.45943
T196_X/Unknown	3.77386	7.77479
T201_X/Unknown	0.183581	1
T202_X/Unknown	12.4566	3.32193
T203_X/Unknown	2.57886	2.80735
T208_X/Unknown	1.18476	1
T210_X/Unknown	3.31223	5.16993
T213_X/Unknown	0.430913	1
T222_X/Unknown	3.06919	3.45943
T223_X/Unknown	2.61638	3.45943
T224_X/Unknown	0.661632	2.58496
T32_LTR	5.12432	1
T33_X/Unknown	0.295143	1
T59_LTR	3.7068	2.58496
T61_LTR	5.19955	4.16993
T76_X/Unknown	1.93274	1.58496
T80_X/Unknown	3.97937	4
T81_X/Unknown	3.48298	1
T83_X/Unknown	4.32624	4.24793
T86_X/Unknown	3.01791	0
T88_X/Unknown	7.13182	3.70044
T90_X/Unknown	3.97146	5.9542
T98_X/Unknown	3.956	5
T99_X/Unknown	5.02468	2.58496
TRAM_I	7.82994	4.16993
TRAM_LTR	5.73803	3.80735
Transib2_DP	3.95446	2
Transib3_DP	3.27188	3.58496
TRIM	4.05482	3.80735
WORF_DMi	7.9242	5.42626
